# Supplementary material for: An ancient genome of Streptococcus pyogenes from a pre-Columbian Bolivian mummy
Source: Nat Commun. 2026 Apr 13;17:4516. doi: 10.1038/s41467-026-71603-9 (PMC13190766; doi:10.1038/s41467-026-71603-9)
Supplement: Supplementary file 3 — Supplementary Dataset 1-16 [file 41467_2026_71603_MOESM3_ESM.xlsx]

## Sheet: Supplementary Data 1
Supplementary Data 1. Radiocarbon dates and stable isotope data
	PENN STATE RADIOCARBON LAB
	PSUAMS
PSUAMS#	Sample ID	Description	Material	F14C	±	D14C (‰)	±	14C age (BP)	±	Est μg C	δ13C (‰)	δ15N (‰)	%C	%N	C:N	Mean	Standard Deviation	Median	1σ from	1σ to	2σ from	2σ to
17465	GV5	2730, 2-87. Tooth. MUNARQ Mummy Collection, Bolivia	>30kDa gelatin	0,9138	0,0016	-86,2	1,6	725	15	650	-8,6	9,0	46,6	16,9	3,2	1333	37	1315	1287	1380	1283	1383
Radiocarbon concentrations are given as F14C (fraction of the Modern standard), D14C, and conventional radiocarbon age, following the conventions of
Stuiver and Polach (Radiocarbon, v. 19, p.355-363, 1977) and Reimer et al. (Radiocarbon, v. 46, p 1299–1304, 2004).
Sample preparation backgrounds have been subtracted based on measurements of 14C-free bone
Results have been corrected for isotopic fractionation according to the conventions of Stuiver and Polach (1977), with δ13C values measured on
prepared graphite using the AMS. These can differ from δ13C of the original material, if fractionation occurred during sample graphitization
or the AMS measurement, and are not shown.
Calibrations produced using OxCal v4.4.4 Bronk Ramsey (2021); r:5 Atmospheric data from Hogg et al (2020)

## Sheet: Supplementary Data 2
Supplementary Data 2. Summary stats of shotgun sequencing
Sequencing stats	Total number of merged reads	6848880
	Percentage of merged reads	0.8432
	Total number of deduplicated reads	6303115
	Percentage of duplication	0.0797
Mitochondrial DNA	Number of mapped reads before dedup	5405
	Number of mapped reads after dedup	4952
	Percentage of duplication	0.0838
	Read Length of mapped reads (cleaned bam file)	30-291 (134.4 ± 58.4)
	Mitochondrial genome coverage	40.1656 ± 8.0143 X
	Mitochondrial 5pCtoT damage	0.034
	Mitochondrial 3pGtoA damage	0.026
	Mito haplogroup	B2
	Quality mito haplogroup	0.9336
	mtDNA contamination (schmutzi)	0.99 0.98 0.99
Nuclear DNA	Number of mapped reads before dedup	132109
	Number of mapped reads after dedup	120600
	Percentage of duplication	0.0871
	chrX	3080
	chrY	317
	Read Length of mapped reads (cleaned bam file)	30-291 (126.8 ± 52.0)
	Human endogenous DNA content	0.0193
	Human genome coverage	0.0049 ± 0.1158 X
	Total 5pCtoT damage	0.039
	Total 3pGtoA damage	0.052
	Number of sites hitting the 1240K dataset	6458
Molecular Sex	Skoglund sex assignment	XY (95% CI: 0.084 - 0.103)
	Mittnik sex assignment	XY (95% CI : 0.494 - 0.547) p-value: 9.429e−13

## Sheet: Supplementary Data 3
Supplementary Data 3. MetaPhlan report
Lineage	Relative abundance
k__Bacteria|p__Firmicutes|c__Clostridia|o__Clostridiales|f__Clostridiaceae|g__Clostridium|s__Clostridium_tetani|t__SGB6225	37.4934
k__Bacteria|p__Proteobacteria|c__Gammaproteobacteria|o__Enterobacterales|f__Morganellaceae|g__Morganella|s__Morganella_morganii|t__SGB10028	29.4536
k__Bacteria|p__Firmicutes|c__Bacilli|o__Lactobacillales|f__Streptococcaceae|g__Streptococcus|s__Streptococcus_pyogenes|t__SGB8218	11.6016
k__Bacteria|p__Firmicutes|c__Clostridia|o__Clostridiales|f__Peptostreptococcaceae|g__Asaccharospora|s__Asaccharospora_irregularis|t__SGB24895	6.3843
k__Bacteria|p__Firmicutes|c__Clostridia|o__Clostridiales|f__Clostridiaceae|g__Clostridium|s__Clostridium_botulinum|t__SGB6165	5.12975
k__Bacteria|p__Firmicutes|c__Clostridia|o__Clostridiales|f__Peptostreptococcaceae|g__Paeniclostridium|s__Paeniclostridium_sordellii|t__SGB6146	4.92251
k__Bacteria|p__Firmicutes|c__Clostridia|o__Clostridiales|f__Clostridiaceae|g__Clostridium|s__Clostridium_botulinum|t__SGB6216	1.65821
k__Bacteria|p__Firmicutes|c__Clostridia|o__Clostridiales|f__Clostridiaceae|g__Clostridium|s__Clostridium_butyricum|t__SGB6170	0.6516
k__Bacteria|p__Firmicutes|c__Clostridia|o__Clostridiales|f__Clostridiaceae|g__Clostridium|s__Clostridium_cochlearium|t__SGB6224	0.47532
k__Bacteria|p__Firmicutes|c__Clostridia|o__Clostridiales|f__Peptostreptococcaceae|g__Romboutsia|s__Clostridium_dakarense|t__SGB29072	0.37074
k__Bacteria|p__Firmicutes|c__Tissierellia|o__Tissierellales|f__Tissierellaceae|g__Anaerosalibacter|s__Anaerosalibacter_bizertensis|t__SGB59389	0.31021
k__Bacteria|p__Proteobacteria|c__Gammaproteobacteria|o__Enterobacterales|f__Morganellaceae|g__Proteus|s__Proteus_penneri|t__SGB9995_group	0.24829
k__Bacteria|p__Firmicutes|c__Clostridia|o__Clostridiales|f__Clostridiaceae|g__Clostridium|s__Clostridium_perfringens|t__SGB6191	0.23357
k__Bacteria|p__Firmicutes|c__Clostridia|o__Clostridiales|f__Clostridiales_Family_XIII_Incertae_Sedis|g__Clostridiales_Family_XIII_Incertae_Sedis_unclassified|s__Eubacterium_minutum|t__SGB3932	0.22598
k__Bacteria|p__Firmicutes|c__Clostridia|o__Clostridiales|f__Peptostreptococcaceae|g__Paraclostridium|s__Paraclostridium_bifermentans|t__SGB6144	0.19629
k__Bacteria|p__Firmicutes|c__Clostridia|o__Clostridiales|f__Clostridiales_Family_XIII_Incertae_Sedis|g__Clostridiales_Family_XIII_Incertae_Sedis_unclassified|s__Eubacterium_saphenum|t__SGB3945	0.11087
k__Bacteria|p__Candidatus_Saccharibacteria|c__Candidatus_Saccharimonia|o__Candidatus_Saccharimonales|f__Candidatus_Sacchiramonaceaea|g__Candidatus_Nanosynsacchari|s__Candidatus_Nanosynsacchari_sp_TM7_ANC_38_39_G1_1|t__SGB19882	0.09983
k__Bacteria|p__Firmicutes|c__Bacilli|o__Bacillales|f__Staphylococcaceae|g__Staphylococcus|s__Staphylococcus_nepalensis|t__SGB7839	0.09466
k__Bacteria|p__Proteobacteria|c__Deltaproteobacteria|o__Desulfobacterales|f__Desulfobulbaceae|g__Desulfobulbus|s__Desulfobulbus_oralis|t__SGB8831	0.08467
k__Bacteria|p__Firmicutes|c__Bacilli|o__Bacillales|f__Staphylococcaceae|g__Staphylococcus|s__Staphylococcus_equorum|t__SGB7843	0.06127
k__Bacteria|p__Synergistetes|c__Synergistia|o__Synergistales|f__Synergistaceae|g__GGB10852|s__GGB10852_SGB17523|t__SGB17523	0.05432
k__Bacteria|p__Actinobacteria|c__Actinobacteria|o__Micrococcales|f__Brevibacteriaceae|g__Brevibacterium|s__Brevibacterium_marinum|t__SGB88049	0.04437
k__Bacteria|p__Firmicutes|c__Clostridia|o__Clostridiales|f__Clostridiaceae|g__Clostridium|s__Clostridium_senegalense|t__SGB29116	0.03552
k__Bacteria|p__Chloroflexi|c__Anaerolineae|o__Anaerolineales|f__Anaerolineaceae|g__Anaerolineaceae_unclassified|s__Anaerolineaceae_bacterium_oral_taxon_439|t__SGB17621	0.03051
k__Bacteria|p__Actinobacteria|c__Actinobacteria|o__Micrococcales|f__Dermabacteraceae|g__Brachybacterium|s__Brachybacterium_sp_P6_10_X1|t__SGB16655	0.01218
k__Bacteria|p__Firmicutes|c__Bacilli|o__Bacillales|f__Planococcaceae|g__Planococcaceae_unclassified|s__Planococcaceae_bacterium_Storch_2_2_2|t__SGB82712	0.01098
k__Bacteria|p__Actinobacteria|c__Actinobacteria|o__Actinomycetales|f__Actinomycetaceae|g__Actinomyces|s__Actinomyces_dentalis|t__SGB15877	0.00554

## Sheet: Supplementary Data 4
Supplementary Data 4. Comparative data - AMDir Table
No.	Accesion Number	project_name	publication_year	data_publication_doi	sample_name	archive_project	archive_sample_accession	library_name	strand_type	library_treatment	instrument_model	library_layout	read_count	site_name	latitude	longitude	geo_loc_name	sample_host	sample_age	sample_age_doi	material
1	ERR2112544	AndradesValtuena2017	2017	10.1016/j.cub.2017.10.025	Gyvakarai1	PRJEB19335	ERS1892064	ABI745	double	none	NextSeq 500	PAIRED	501935486	Gyvakarai	55.913	24.89	Lithuania	Homo sapiens	4000	10.1016/j.cub.2017.10.025	Yersinia pestis
2	ERR2112545	AndradesValtuena2017	2017	10.1016/j.cub.2017.10.025	Gyvakarai1	PRJEB19335	ERS1892064	ABI745	double	none	Illumina HiSeq 4000	PAIRED	344982990	Gyvakarai	55.913	24.89	Lithuania	Homo sapiens	4000	10.1016/j.cub.2017.10.025	Yersinia pestis
3	ERR2112546	AndradesValtuena2017	2017	10.1016/j.cub.2017.10.025	Gyvakarai1	PRJEB19335	ERS1892064	ABI745	double	none	Illumina HiSeq 4000	PAIRED	357799530	Gyvakarai	55.913	24.89	Lithuania	Homo sapiens	4000	10.1016/j.cub.2017.10.025	Yersinia pestis
4	ERR3341137	Keller2019	2019	10.1073/pnas.1820447116	LSD023.A	PRJEB29991	ERS3465394	LSD023.A0101.YP1	double	full-udg	Illumina HiSeq 4000	PAIRED	9419110	Saint-Doulchard Le Pressoir	47.105	2.357	France	Homo sapiens	1300	10.1073/pnas.1820447116	Yersinia pestis
5	ERR3579749	FellowsYates2021	2021	10.1073/pnas.2021655118	GDC002.A	PRJEB34569	ERS3774403	GDC002.A0101	double	none	NextSeq 500	PAIRED	14417587	Not specified	NA	NA	Democratic Republic of the Congo	Gorilla gorilla gorilla	200	10.1073/pnas.2021655118	dental calculus
6	ERR3579751	FellowsYates2021	2021	10.1073/pnas.2021655118	GDC005.A	PRJEB34569	ERS3774405	GDC005.A0101	double	none	NextSeq 500	PAIRED	14950589	Not specified	NA	NA	Democratic Republic of the Congo	Gorilla gorilla gorilla	200	10.1073/pnas.2021655118	dental calculus
7	ERR3579777	FellowsYates2021	2021	10.1073/pnas.2021655118	MTM002.A	PRJEB34569	ERS3774385	MTM002.A0101	double	none	Illumina HiSeq 4000	PAIRED	3025310	Mount Mikeno	-1.46	29.42	Democratic Republic of the Congo	Gorilla beringei beringei	200	10.1073/pnas.2021655118	dental calculus
8	ERR3579782	FellowsYates2021	2021	10.1073/pnas.2021655118	MTM009.A	PRJEB34569	ERS3774391	MTM009.A0101	double	none	Illumina HiSeq 4000	PAIRED	2596734	Mount Mikeno	-1.46	29.42	Democratic Republic of the Congo	Gorilla beringei beringei	200	10.1073/pnas.2021655118	dental calculus
9	ERR3579783	FellowsYates2021	2021	10.1073/pnas.2021655118	MTM009.A	PRJEB34569	ERS3774391	MTM009.A0102	double	full-udg	NextSeq 500	PAIRED	178258886	Mount Mikeno	-1.46	29.42	Democratic Republic of the Congo	Gorilla beringei beringei	200	10.1073/pnas.2021655118	dental calculus
10	ERR3678179	FellowsYates2021	2021	10.1073/pnas.2021655118	MTM003.A	PRJEB34569	ERS3774386	MTM003.A0101	double	none	NextSeq 500	PAIRED	21142596	Mount Mikeno	-1.46	29.42	Democratic Republic of the Congo	Gorilla beringei beringei	200	10.1073/pnas.2021655118	dental calculus
11	ERR3678180	FellowsYates2021	2021	10.1073/pnas.2021655118	MTM010.A	PRJEB34569	ERS3774398	MTM010.A0101	double	none	NextSeq 500	PAIRED	5863584	Mount Mikeno	-1.46	29.42	Democratic Republic of the Congo	Gorilla gorilla gorilla	200	10.1073/pnas.2021655118	dental calculus
12	ERR3678182	FellowsYates2021	2021	10.1073/pnas.2021655118	MTM012.A	PRJEB34569	ERS3774393	MTM012.A0101	double	none	NextSeq 500	PAIRED	6882063	Mount Mikeno	-1.46	29.42	Democratic Republic of the Congo	Gorilla beringei beringei	200	10.1073/pnas.2021655118	dental calculus
13	ERR3678183	FellowsYates2021	2021	10.1073/pnas.2021655118	MTM013.A	PRJEB34569	ERS3774394	MTM013.A0101	double	none	NextSeq 500	PAIRED	4599951	Mount Mikeno	-1.46	29.42	Democratic Republic of the Congo	Gorilla beringei beringei	200	10.1073/pnas.2021655118	dental calculus
14	ERR3678185	FellowsYates2021	2021	10.1073/pnas.2021655118	MTS002.A	PRJEB34569	ERS3774396	MTS002.A0101	double	none	NextSeq 500	PAIRED	5820041	Mount Sabyinyo	-1.5	29.45	Democratic Republic of the Congo	Gorilla beringei beringei	200	10.1073/pnas.2021655118	dental calculus
15	ERR3906046	FellowsYates2021	2021	10.1073/pnas.2021655118	MTM009.A	PRJEB34569	ERS3774391	MTM009.A0102	double	full-udg	NextSeq 500	PAIRED	11810654	Mount Mikeno	-1.46	29.42	Democratic Republic of the Congo	Gorilla beringei beringei	200	10.1073/pnas.2021655118	dental calculus
16	ERR4172804	Brealey2020	2020	10.1093/molbev/msaa135	Gb2	PRJEB33363	ERS4545907	Gb2-uv	double	none	Illumina HiSeq 2500	PAIRED	1099100	Lulingu	-2.316	27.549	Democratic Republic of the Congo	Gorilla beringei	100	10.1093/molbev/msaa135	dental calculus
17	ERR4172806	Brealey2020	2020	10.1093/molbev/msaa135	Gb2	PRJEB33363	ERS4545907	Gb2-uv	double	none	Illumina HiSeq 2500	PAIRED	3548694	Lulingu	-2.316	27.549	Democratic Republic of the Congo	Gorilla beringei	100	10.1093/molbev/msaa135	dental calculus
18	ERR4172808	Brealey2020	2020	10.1093/molbev/msaa135	Gb2	PRJEB33363	ERS4545907	Gb2-uv	double	none	Illumina HiSeq 2500	PAIRED	3516194	Lulingu	-2.316	27.549	Democratic Republic of the Congo	Gorilla beringei	100	10.1093/molbev/msaa135	dental calculus
19	ERR4374015	Neukamm2020	2020	10.1186/s12915-020-00839-8	Abusir1554	PRJEB33848	ERS3635915	Abusir1554b	double	none	Illumina HiSeq 2500	PAIRED	5086434	Abusir el-Meleq	29.24	31.1	Egypt	Homo sapiens	2300	10.1371/journal.pone.0060307	bone
20	ERR4374036	Neukamm2020	2020	10.1186/s12915-020-00839-8	Abusir1556	PRJEB33848	ERS3635979	Abusir1556b	double	none	Illumina HiSeq 2500	PAIRED	1489554	Abusir el-Meleq	29.24	31.1	Egypt	Homo sapiens	2200	10.1038/ncomms15694	bone
21	ERR4374037	Neukamm2020	2020	10.1186/s12915-020-00839-8	Abusir1604	PRJEB33848	ERS3635921	Abusir1604b	double	none	Illumina HiSeq 2500	PAIRED	2136032	Abusir el-Meleq	29.24	31.1	Egypt	Homo sapiens	2600	10.1038/ncomms15694	bone
22	ERR4374923	Neukamm2020	2020	10.1186/s12915-020-00839-8	Abusir1619	PRJEB33848	ERS3635949	Abusir1619b	double	none	Illumina HiSeq 2500	PAIRED	1688220	Abusir el-Meleq	29.24	31.1	Egypt	Homo sapiens	2700	10.1038/ncomms15694	bone
23	ERR4375017	Neukamm2020	2020	10.1186/s12915-020-00839-8	Abusir1636	PRJEB33848	ERS3635962	Abusir1636t	double	none	Illumina HiSeq 2500	PAIRED	1799801	Abusir el-Meleq	29.24	31.1	Egypt	Homo sapiens	2300	10.1038/ncomms15694	tooth
24	ERR4375135	Neukamm2020	2020	10.1186/s12915-020-00839-8	Abusir1667	PRJEB33848	ERS3635947	Abusir1667b	double	none	Illumina HiSeq 2500	PAIRED	1537084	Abusir el-Meleq	29.24	31.1	Egypt	Homo sapiens	2600	10.1038/ncomms15694	bone
25	ERR4391165	Neukamm2020	2020	10.1186/s12915-020-00839-8	Abusir1594	PRJEB33848	ERS3636103	Abusir1594c_deeper_sequencing_2	double	none	Illumina HiSeq 4000	PAIRED	117606370	Abusir el-Meleq	29.24	31.1	Egypt	Homo sapiens	2200	10.1038/ncomms15694	dental calculus
26	ERR4391166	Neukamm2020	2020	10.1186/s12915-020-00839-8	Abusir1594	PRJEB33848	ERS3636102	Abusir1594c_deeper_sequencing_1	double	none	Illumina HiSeq 4000	PAIRED	123436450	Abusir el-Meleq	29.24	31.1	Egypt	Homo sapiens	2200	10.1038/ncomms15694	dental calculus
27	ERR4570276	Guellil2020	2020	10.1073/pnas.2009677117	PEB10	PRJEB27821	ERS5051704	PC1-C4	double	none	Illumina HiSeq 2500	PAIRED	87352543	Pestbacken, Holje	56.283	14.516	Sweden	Homo sapiens	200	10.1073/pnas.2009677117	Yersinia pestis
28	ERR4570277	Guellil2020	2020	10.1073/pnas.2009677117	PEB10	PRJEB27821	ERS5051704	PC6	double	none	Illumina HiSeq 2500	PAIRED	59315415	Pestbacken, Holje	56.283	14.516	Sweden	Homo sapiens	200	10.1073/pnas.2009677117	Yersinia pestis
29	ERR7564468	Bonczarowska2022	2022	10.1186/s13059-022-02806-8	G83T	PRJEB49149	ERS9069041	H07202	double	none	Illumina HiSeq 4000	PAIRED	727233150	Lauchheim Mittelhofen settlement, Baden-WÃ¼rttemberg	48.872	10.25	Germany	Homo sapiens	1300	10.1186/s13059-022-02806-8	Hepatitis B virus
30	ERR7564473	Bonczarowska2022	2022	10.1186/s13059-022-02806-8	G83T	PRJEB49149	ERS9069041	H07202	double	none	Illumina HiSeq 4000	PAIRED	752610868	Lauchheim Mittelhofen settlement, Baden-WÃ¼rttemberg	48.872	10.25	Germany	Homo sapiens	1300	10.1186/s13059-022-02806-8	Hepatitis B virus
31	ERR7919460	Moraitou2022	2022	10.1093/molbev/msac263	G0026	PRJEB49638	ERS9656264	G0026.2.L002	double	none	Illumina NovaSeq 6000	PAIRED	17419306	Onkimoyos 8 km	2.47	12.08	Cameroon	Gorilla gorilla gorilla	100	10.1093/molbev/msac263	dental calculus
32	ERR7919467	Moraitou2022	2022	10.1093/molbev/msac263	G0026	PRJEB49638	ERS9656264	G0026.1.L001	double	none	Illumina NovaSeq 6000	PAIRED	18790180	Onkimoyos 8 km	2.47	12.08	Cameroon	Gorilla gorilla gorilla	100	10.1093/molbev/msac263	dental calculus
33	ERR7919477	Moraitou2022	2022	10.1093/molbev/msac263	G0026	PRJEB49638	ERS9656264	G0026.1.L002	double	none	Illumina NovaSeq 6000	PAIRED	19074416	Onkimoyos 8 km	2.47	12.08	Cameroon	Gorilla gorilla gorilla	100	10.1093/molbev/msac263	dental calculus
34	ERR7919491	Moraitou2022	2022	10.1093/molbev/msac263	G0026	PRJEB49638	ERS9656264	G0026.2.L001	double	none	Illumina NovaSeq 6000	PAIRED	17582030	Onkimoyos 8 km	2.47	12.08	Cameroon	Gorilla gorilla gorilla	100	10.1093/molbev/msac263	dental calculus
35	ERR8958749	AndradesValtuena2022	2022	10.1073/pnas.2116722119	GRS004	PRJEB51099	ERS10777166	GRS004.A0101	double	half-udg	Illumina HiSeq 4000	PAIRED	20634126	GroÃŸstorkwitz	51.189	12.267	Germany	Homo sapiens	4100	10.1073/pnas.2116722119	Yersinia pestis

## Sheet: Supplementary Data 5
Supplementary Data 5. De-novo metagenomic assembly statistics and GTDB taxonomy of bacterial genomes assembled by MEGAHIT
Bin Id	Marker lineage	# genomes	# markers	# marker sets	0	1	2	3	4	5+	Completeness	Contamination	Strain heterogeneity	classification
maxbin.003_sub.contigs	c__Gammaproteobacteria (UID4442)	899	312	185	0	311	1	0	0	0	100	0.05	100	d__Bacteria;p__Proteobacteria;c__Gammaproteobacteria;o__Enterobacterales;f__Enterobacteriaceae;g__Proteus;s__Proteus sp003144505
maxbin.002.contigs	c__Gammaproteobacteria (UID4442)	899	311	184	1	305	5	0	0	0	99.46	0.62	20	d__Bacteria;p__Proteobacteria;c__Gammaproteobacteria;o__Enterobacterales;f__Enterobacteriaceae;g__Morganella;s__Morganella morganii
concoct.10.contigs	g__Streptococcus (UID722)	30	676	182	6	669	1	0	0	0	99.44	0.27	100	d__Bacteria;p__Firmicutes;c__Bacilli;o__Lactobacillales;f__Streptococcaceae;g__Streptococcus;s__Streptococcus pyogenes
metabat.38.contigs	o__Actinomycetales (UID1697)	387	330	193	3	315	12	0	0	0	98.7	2.4	16.67	d__Bacteria;p__Actinobacteriota;c__Actinomycetia;o__Propionibacteriales;f__Nocardioidaceae;g__;s__
concoct.1.contigs	g__Clostridium (UID1380)	44	404	145	4	393	6	1	0	0	98.62	0.86	0	d__Bacteria;p__Firmicutes_A;c__Clostridia;o__Clostridiales;f__Clostridiaceae;g__Clostridium_G;s__Clostridium_G tetani
concoct.7_sub.contigs	o__Actinomycetales (UID2012)	35	495	282	29	446	18	2	0	0	94.28	4.23	4.17	d__Bacteria;p__Actinobacteriota;c__Actinomycetia;o__Mycobacteriales;f__Pseudonocardiaceae;g__Saccharopolyspora_C;s__
concoct.8.contigs	o__Actinomycetales (UID2012)	35	495	282	40	436	19	0	0	0	93.4	3.75	0	d__Bacteria;p__Actinobacteriota;c__Actinomycetia;o__Mycobacteriales;f__Pseudonocardiaceae;g__Amycolatopsis_D;s__
concoct.16.contigs	o__Actinomycetales (UID1697)	387	330	193	45	271	13	1	0	0	84.54	3.46	18.75	d__Bacteria;p__Actinobacteriota;c__Actinomycetia;o__Propionibacteriales;f__Nocardioidaceae;g__;s__
concoct.14_sub.contigs	o__Clostridiales (UID1120)	304	250	143	77	157	16	0	0	0	83.17	6.99	12.5	d__Bacteria;p__Firmicutes_A;c__Clostridia;o__Peptostreptococcales;f__Peptostreptococcaceae;g__Asaccharospora;s__Asaccharospora irregularis
maxbin.004.contigs	k__Bacteria (UID203)	5449	103	58	49	54	0	0	0	0	82.76	0	0	d__Bacteria;p__Firmicutes_A;c__Clostridia;o__Peptostreptococcales;f__Peptostreptococcaceae;g__CCUG-7971;s__CCUG-7971 sp017590215
metabat.23_sub.contigs	o__Clostridiales (UID1375)	50	332	124	55	158	91	27	1	0	91.37	55.18	1.12	d__Bacteria;p__Firmicutes_A;c__Clostridia;o__Clostridiales;f__Clostridiaceae;g__Clostridium;s__Clostridium cagae
metabat.14_sub.contigs	k__Bacteria (UID203)	5449	104	58	22	48	26	8	0	0	77.49	33.26	18	d__Bacteria;p__Actinobacteriota;c__Actinomycetia;o__Mycobacteriales;f__Pseudonocardiaceae;g__Actinomycetospora;s__
maxbin.013_sub.contigs	k__Bacteria (UID203)	5449	104	58	68	32	3	1	0	0	47.13	6.03	16.67	d__Bacteria;p__Actinobacteriota;c__Actinomycetia;o__Mycobacteriales;f__Pseudonocardiaceae;g__Pseudonocardia;s__
concoct.20.contigs	o__Clostridiales (UID1212)	172	263	149	163	99	1	0	0	0	37.79	0.67	0	d__Bacteria;p__Firmicutes_A;c__Clostridia;o__Oscillospirales;f__Ruminococcaceae;g__RGIG7389;s__
maxbin.011_sub.contigs	o__Actinomycetales (UID1572)	580	286	172	186	89	11	0	0	0	31.66	3.96	0	d__Bacteria;p__Actinobacteriota;c__Actinomycetia;o__Actinomycetales;f__Brevibacteriaceae;g__Brevibacterium;s__
concoct.2_sub.contigs	k__Bacteria (UID203)	5449	104	58	74	24	5	1	0	0	27.31	5.8	25	d__Bacteria;p__Actinobacteriota;c__Actinomycetia;o__Mycobacteriales;f__Pseudonocardiaceae;g__;s__
maxbin.014_sub.contigs	o__Actinomycetales (UID2012)	35	495	282	387	95	11	1	1	0	19.69	2.64	10	d__Bacteria;p__Actinobacteriota;c__Actinomycetia;o__Mycobacteriales;f__Pseudonocardiaceae;g__;s__
concoct.25_sub.contigs	o__Clostridiales (UID1120)	304	249	142	187	53	9	0	0	0	16.8	0.25	55.56	d__Bacteria;p__Firmicutes_A;c__Clostridia;o__Peptostreptococcales;f__Peptostreptococcaceae;g__Paraclostridium;s__
maxbin.017_sub.contigs	k__Bacteria (UID203)	5449	103	58	94	9	0	0	0	0	11.49	0	0	d__Bacteria;p__Firmicutes_A;c__Clostridia;o__Peptostreptococcales;f__Peptostreptococcaceae;g__Paraclostridium;s__
metabat.2.contigs	o__Clostridiales (UID1120)	304	249	142	196	53	0	0	0	0	4.23	0	0	d__Bacteria;p__Firmicutes_A;c__Clostridia;o__Peptostreptococcales;f__Peptostreptococcaceae;g__CCUG-7971;s__CCUG-7971 sp017590215
maxbin.006_sub.contigs	k__Bacteria (UID203)	5449	104	58	93	11	0	0	0	0	3.86	0	0	Unclassified Bacteria
maxbin.008_sub.contigs	o__Clostridiales (UID1375)	50	332	124	307	21	4	0	0	0	2.71	0.17	50	d__Bacteria;p__Firmicutes_A;c__Clostridia;o__Clostridiales;f__Clostridiaceae;g__Clostridium;s__Clostridium cagae
metabat.8_sub.contigs	o__Clostridiales (UID1120)	304	249	142	217	29	3	0	0	0	1.75	0.07	33.33	d__Bacteria;p__Firmicutes_A;c__Clostridia;o__Peptostreptococcales;f__Peptostreptococcaceae;g__Asaccharospora;s__Asaccharospora irregularis
concoct.4_sub.contigs	root (UID1)	5656	56	24	55	1	0	0	0	0	1.04	0	0	Unclassified Bacteria
maxbin.020_sub.contigs	root (UID1)	5656	56	24	56	0	0	0	0	0	0	0	0	Unclassified Bacteria

## Sheet: Supplementary Data 6
Supplementary Data 6. MLST typing
Isolate name	Scheme	ST	gki	gtr	murI	mutS	recP	xpt	yqiL
Bolivia_2730	spyogenes	-	gki(10)	gtr(6)	murI(~15)	mutS(~7)	recP(62?)	xpt(3)	yqiL(~127)	S. pyogenes
STR_AA6561AA_AS	spyogenes	39	gki(5)	gtr(11)	murI(8)	mutS(5)	recP(15)	xpt(2)	yqiL(1)
STR_AA6581AA_AS	spyogenes	75	gki(15)	gtr(14)	murI(7)	mutS(18)	recP(19)	xpt(3)	yqiL(1)
STR_CA1425AA_AS	spyogenes	814	gki(43)	gtr(6)	murI(8)	mutS(67)	recP(2)	xpt(3)	yqiL(1)
STR_CA1459AA_AS	spyogenes	108	gki(10)	gtr(24)	murI(14)	mutS(17)	recP(19)	xpt(31)	yqiL(26)
STR_CA1463AA_AS	spyogenes	291	gki(4)	gtr(61)	murI(50)	mutS(11)	recP(14)	xpt(55)	yqiL(4)
STR_CA1477AA_AS	spyogenes	80	gki(16)	gtr(15)	murI(19)	mutS(7)	recP(1)	xpt(2)	yqiL(17)
STR_CA1481AA_AS	spyogenes	582	gki(1)	gtr(31)	murI(64)	mutS(5)	recP(97)	xpt(39)	yqiL(12)
STR_CA1495AA_AS	spyogenes	202	gki(4)	gtr(28)	murI(3)	mutS(7)	recP(2)	xpt(3)	yqiL(3)
STR_CA1497AA_AS	spyogenes	604	gki(67)	gtr(24)	murI(8)	mutS(3)	recP(9)	xpt(45)	yqiL(4)
STR_CA1507AA_AS	spyogenes	179	gki(25)	gtr(51)	murI(8)	mutS(6)	recP(30)	xpt(25)	yqiL(39)
STR_CA1512AA_AS	spyogenes	614	gki(112)	gtr(6)	murI(14)	mutS(7)	recP(5)	xpt(83)	yqiL(54)
STR_CA1557AA_AS	spyogenes	902	gki(13)	gtr(45)	murI(8)	mutS(4)	recP(34)	xpt(3)	yqiL(1)
STR_CA1613AA_AS	spyogenes	111	gki(3)	gtr(38)	murI(1)	mutS(7)	recP(1)	xpt(8)	yqiL(24)
STR_CA1641AA_AS	spyogenes	748	gki(16)	gtr(2)	murI(98)	mutS(7)	recP(22)	xpt(3)	yqiL(52)
STR_CA1669AA_AS	spyogenes	151	gki(2)	gtr(28)	murI(2)	mutS(17)	recP(4)	xpt(5)	yqiL(1)
STR_CA1697AA_AS	spyogenes	993	gki(89)	gtr(3)	murI(8)	mutS(6)	recP(4)	xpt(3)	yqiL(4)
STR_CA1763AA_AS	spyogenes	320	gki(4)	gtr(63)	murI(8)	mutS(5)	recP(73)	xpt(3)	yqiL(4)
STR_CA1795AA_AS	spyogenes	353	gki(25)	gtr(37)	murI(8)	mutS(7)	recP(2)	xpt(3)	yqiL(1)
STR_CA1812AA_AS	spyogenes	-	gki(102)	gtr(2)	murI(44)	mutS(6)	recP(144)	xpt(3)	yqiL(74)
STR_CA1832AA_AS	spyogenes	612	gki(111)	gtr(85)	murI(8)	mutS(3)	recP(40)	xpt(3)	yqiL(1)
STR_CA1834AA_AS	spyogenes	112	gki(16)	gtr(35)	murI(27)	mutS(24)	recP(35)	xpt(33)	yqiL(1)
STR_CA1835AA_AS	spyogenes	606	gki(69)	gtr(13)	murI(14)	mutS(6)	recP(34)	xpt(2)	yqiL(92)
STR_CA1836AA_AS	spyogenes	141	gki(52)	gtr(31)	murI(9)	mutS(6)	recP(35)	xpt(2)	yqiL(12)
STR_CA1841AA_AS	spyogenes	181	gki(2)	gtr(7)	murI(2)	mutS(31)	recP(34)	xpt(9)	yqiL(48)
STR_CA1845AA_AS	spyogenes	585	gki(4)	gtr(2)	murI(2)	mutS(67)	recP(19)	xpt(85)	yqiL(31)
STR_CA1884AA_AS	spyogenes	617	gki(115)	gtr(12)	murI(2)	mutS(32)	recP(9)	xpt(2)	yqiL(91)
STR_CA1889AA_AS	spyogenes	33	gki(4)	gtr(26)	murI(23)	mutS(7)	recP(1)	xpt(28)	yqiL(3)
STR_CA1904AA_AS	spyogenes	549	gki(13)	gtr(60)	murI(2)	mutS(9)	recP(69)	xpt(8)	yqiL(6)
STR_CA1920AA_AS	spyogenes	48	gki(10)	gtr(6)	murI(2)	mutS(6)	recP(10)	xpt(3)	yqiL(6)
STR_CA1937AA_AS	spyogenes	590	gki(4)	gtr(35)	murI(76)	mutS(5)	recP(61)	xpt(3)	yqiL(25)
STR_CA1938AA_AS	spyogenes	572	gki(4)	gtr(31)	murI(73)	mutS(11)	recP(34)	xpt(3)	yqiL(4)
STR_CA1941AA_AS	spyogenes	594	gki(15)	gtr(12)	murI(23)	mutS(6)	recP(4)	xpt(23)	yqiL(6)
STR_CA1949AA_AS	spyogenes	116	gki(39)	gtr(2)	murI(2)	mutS(5)	recP(38)	xpt(34)	yqiL(1)
STR_CA1991AA_AS	spyogenes	735	gki(104)	gtr(80)	murI(2)	mutS(7)	recP(9)	xpt(2)	yqiL(107)
STR_CA1993AA_AS	spyogenes	767	gki(130)	gtr(2)	murI(2)	mutS(11)	recP(1)	xpt(8)	yqiL(4)
STR_CA2004AA_AS	spyogenes	708	gki(4)	gtr(2)	murI(2)	mutS(5)	recP(1)	xpt(34)	yqiL(41)
STR_CA2018AA_AS	spyogenes	213	gki(122)	gtr(2)	murI(2)	mutS(76)	recP(35)	xpt(3)	yqiL(101)
STR_CA2021AA_AS	spyogenes	778	gki(4)	gtr(53)	murI(2)	mutS(5)	recP(34)	xpt(3)	yqiL(47)
STR_CA2024AA_AS	spyogenes	771	gki(4)	gtr(2)	murI(2)	mutS(5)	recP(70)	xpt(24)	yqiL(1)
STR_CA2035AA_AS	spyogenes	774	gki(118)	gtr(3)	murI(47)	mutS(7)	recP(2)	xpt(2)	yqiL(41)
STR_CA2037AA_AS	spyogenes	766	gki(78)	gtr(2)	murI(3)	mutS(6)	recP(4)	xpt(95)	yqiL(12)
STR_CA2047AA_AS	spyogenes	258	gki(31)	gtr(2)	murI(2)	mutS(5)	recP(35)	xpt(46)	yqiL(1)
STR_CA2062AA_AS	spyogenes	220	gki(4)	gtr(2)	murI(2)	mutS(5)	recP(35)	xpt(2)	yqiL(1)
STR_CA2071AA_AS	spyogenes	447	gki(4)	gtr(7)	murI(47)	mutS(4)	recP(34)	xpt(2)	yqiL(4)
STR_CA2081AA_AS	spyogenes	700	gki(69)	gtr(53)	murI(89)	mutS(73)	recP(1)	xpt(24)	yqiL(113)
STR_CA2084AA_AS	spyogenes	260	gki(105)	gtr(2)	murI(2)	mutS(6)	recP(70)	xpt(49)	yqiL(4)
STR_CA2106AA_AS	spyogenes	721	gki(2)	gtr(2)	murI(2)	mutS(5)	recP(44)	xpt(14)	yqiL(12)
STR_CA2115AA_AS	spyogenes	246	gki(125)	gtr(3)	murI(2)	mutS(4)	recP(44)	xpt(34)	yqiL(100)
STR_CA2118AA_AS	spyogenes	758	gki(121)	gtr(3)	murI(14)	mutS(4)	recP(2)	xpt(92)	yqiL(4)
STR_CA2132AA_AS	spyogenes	737	gki(4)	gtr(2)	murI(2)	mutS(52)	recP(35)	xpt(2)	yqiL(44)
STR_CA2141AA_AS	spyogenes	250	gki(3)	gtr(7)	murI(2)	mutS(44)	recP(2)	xpt(3)	yqiL(12)
STR_CA2149AA_AS	spyogenes	178	gki(4)	gtr(4)	murI(3)	mutS(6)	recP(14)	xpt(3)	yqiL(4)
STR_CA2151AA_AS	spyogenes	733	gki(47)	gtr(2)	murI(2)	mutS(4)	recP(1)	xpt(5)	yqiL(72)
STR_CA2155AA_AS	spyogenes	723	gki(69)	gtr(2)	murI(2)	mutS(5)	recP(4)	xpt(93)	yqiL(111)
STR_CA2166AA_AS	spyogenes	323	gki(4)	gtr(80)	murI(3)	mutS(32)	recP(111)	xpt(3)	yqiL(4)
STR_CA2216AA_AS	spyogenes	119	gki(2)	gtr(6)	murI(8)	mutS(3)	recP(2)	xpt(32)	yqiL(1)
STR_CA2260AA_AS	spyogenes	1029	gki(10)	gtr(137)	murI(8)	mutS(3)	recP(96)	xpt(3)	yqiL(12)
STR_CA2275AA_AS	spyogenes	268	gki(65)	gtr(17)	murI(2)	mutS(5)	recP(5)	xpt(25)	yqiL(1)
STR_CA2293AA_AS	spyogenes	327	gki(83)	gtr(2)	murI(8)	mutS(6)	recP(74)	xpt(3)	yqiL(4)
STR_CA2298AA_AS	spyogenes	789	gki(140)	gtr(4)	murI(7)	mutS(20)	recP(30)	xpt(3)	yqiL(25)
STR_CA2318AA_AS	spyogenes	1027	gki(4)	gtr(26)	murI(51)	mutS(105)	recP(34)	xpt(2)	yqiL(27)
STR_CA2348AA_AS	spyogenes	193	gki(48)	gtr(31)	murI(41)	mutS(9)	recP(2)	xpt(2)	yqiL(36)
STR_CA2359AA_AS	spyogenes	1033	gki(90)	gtr(6)	murI(8)	mutS(7)	recP(4)	xpt(3)	yqiL(152)
STR_CA2371AA_AS	spyogenes	109	gki(42)	gtr(37)	murI(8)	mutS(22)	recP(33)	xpt(3)	yqiL(4)
STR_CA2408AA_AS	spyogenes	1032	gki(14)	gtr(17)	murI(14)	mutS(6)	recP(9)	xpt(122)	yqiL(38)
STR_CA2447AA_AS	spyogenes	235	gki(3)	gtr(55)	murI(2)	mutS(67)	recP(112)	xpt(2)	yqiL(4)
STR_CA2457AA_AS	spyogenes	752	gki(39)	gtr(2)	murI(8)	mutS(13)	recP(2)	xpt(49)	yqiL(1)
STR_CA2459AA_AS	spyogenes	751	gki(4)	gtr(24)	murI(2)	mutS(46)	recP(2)	xpt(3)	yqiL(25)
STR_CA2460AA_AS	spyogenes	749	gki(4)	gtr(2)	murI(24)	mutS(77)	recP(19)	xpt(3)	yqiL(25)
STR_CA2462AA_AS	spyogenes	747	gki(28)	gtr(31)	murI(2)	mutS(9)	recP(114)	xpt(3)	yqiL(4)
STR_CA2470AA_AS	spyogenes	736	gki(68)	gtr(2)	murI(92)	mutS(5)	recP(35)	xpt(3)	yqiL(106)
STR_CA2473AA_AS	spyogenes	727	gki(4)	gtr(31)	murI(7)	mutS(81)	recP(1)	xpt(3)	yqiL(1)
STR_CA2475AA_AS	spyogenes	755	gki(69)	gtr(85)	murI(2)	mutS(13)	recP(1)	xpt(24)	yqiL(41)
STR_CA2483AA_AS	spyogenes	238	gki(4)	gtr(2)	murI(88)	mutS(9)	recP(19)	xpt(98)	yqiL(1)
STR_CA2485AA_AS	spyogenes	769	gki(51)	gtr(2)	murI(64)	mutS(6)	recP(35)	xpt(34)	yqiL(41)
STR_CA2503AA_AS	spyogenes	764	gki(28)	gtr(13)	murI(8)	mutS(5)	recP(9)	xpt(3)	yqiL(1)
STR_CA2511AA_AS	spyogenes	266	gki(10)	gtr(2)	murI(2)	mutS(5)	recP(4)	xpt(5)	yqiL(1)
STR_CA2516AA_AS	spyogenes	257	gki(4)	gtr(82)	murI(14)	mutS(72)	recP(70)	xpt(24)	yqiL(4)
STR_CA2546AA_AS	spyogenes	1010	gki(158)	gtr(6)	murI(120)	mutS(5)	recP(4)	xpt(3)	yqiL(10)
STR_CA2558AA_AS	spyogenes	187	gki(59)	gtr(43)	murI(14)	mutS(5)	recP(47)	xpt(2)	yqiL(1)
STR_CA2591AA_AS	spyogenes	999	gki(13)	gtr(2)	murI(8)	mutS(1)	recP(13)	xpt(13)	yqiL(28)
STR_CA2663AA_AS	spyogenes	227	gki(4)	gtr(31)	murI(8)	mutS(5)	recP(2)	xpt(8)	yqiL(4)
STR_CA2722AA_AS	spyogenes	180	gki(2)	gtr(2)	murI(8)	mutS(5)	recP(2)	xpt(3)	yqiL(10)
STR_CA2728AA_AS	spyogenes	100	gki(34)	gtr(2)	murI(2)	mutS(21)	recP(1)	xpt(29)	yqiL(16)
STR_CA2743AA_AS	spyogenes	335	gki(58)	gtr(6)	murI(8)	mutS(7)	recP(2)	xpt(51)	yqiL(63)
STR_CA2747AA_AS	spyogenes	728	gki(10)	gtr(3)	murI(2)	mutS(6)	recP(110)	xpt(94)	yqiL(4)
STR_CA2754AA_AS	spyogenes	703	gki(137)	gtr(2)	murI(2)	mutS(67)	recP(105)	xpt(83)	yqiL(103)
STR_CA2766AA_AS	spyogenes	262	gki(40)	gtr(2)	murI(9)	mutS(5)	recP(2)	xpt(8)	yqiL(41)
STR_CA2767AA_AS	spyogenes	412	gki(74)	gtr(31)	murI(8)	mutS(74)	recP(60)	xpt(3)	yqiL(12)
STR_CA2782AA_AS	spyogenes	757	gki(4)	gtr(24)	murI(2)	mutS(5)	recP(104)	xpt(33)	yqiL(4)
STR_CA2784AA_AS	spyogenes	221	gki(1)	gtr(2)	murI(2)	mutS(5)	recP(35)	xpt(3)	yqiL(1)
STR_CA2785AA_AS	spyogenes	740	gki(134)	gtr(94)	murI(14)	mutS(78)	recP(119)	xpt(2)	yqiL(4)
STR_CA2786AA_AS	spyogenes	215	gki(135)	gtr(2)	murI(8)	mutS(79)	recP(2)	xpt(34)	yqiL(102)
STR_CA2790AA_AS	spyogenes	241	gki(10)	gtr(25)	murI(7)	mutS(5)	recP(67)	xpt(2)	yqiL(12)
STR_CA2945AA_AS	spyogenes	-	gki(73)	gtr(58)	murI(122?)	mutS(5)	recP(72)	xpt(3?)	yqiL(43)
STR_CA2984AA_AS	spyogenes	-	gki(71)	gtr(21)	murI(1)	mutS(1)	recP(5)	xpt(3)	yqiL(3)
STR_CA3469AA_AS	spyogenes	-	gki(51)	gtr(6)	murI(14)	mutS(26)	recP(43)	xpt(35)	yqiL(31)
STR_CA3477AA_AS	spyogenes	-	gki(3)	gtr(2)	murI(~56)	mutS(9)	recP(35)	xpt(16)	yqiL(1)
STR_CA3508AA_AS	spyogenes	2	gki(1)	gtr(2)	murI(20)	mutS(5)	recP(35)	xpt(3)	yqiL(4)
STR_CB6835AA_AS	spyogenes	874	gki(8)	gtr(7)	murI(8)	mutS(49)	recP(9)	xpt(3)	yqiL(39)
STR_CB8164AA_AS	spyogenes	-	gki(~138)	gtr(80)	murI(8)	mutS(13)	recP(35)	xpt(3)	yqiL(76)
STR_CB8352AA_AS	spyogenes	334	gki(84)	gtr(2)	murI(21)	mutS(16)	recP(17)	xpt(3)	yqiL(1)
STR_CB8372AA_AS	spyogenes	358	gki(76)	gtr(2)	murI(49)	mutS(6)	recP(4)	xpt(52)	yqiL(8)
STR_CB9280AA_AS	spyogenes	161	gki(16)	gtr(41)	murI(2)	mutS(29)	recP(2)	xpt(25)	yqiL(7)
STR_DA6686AA_AS	spyogenes	160	gki(10)	gtr(2)	murI(7)	mutS(27)	recP(5)	xpt(37)	yqiL(4)
STR_DA7013AA_AS	spyogenes	28	gki(4)	gtr(3)	murI(4)	mutS(4)	recP(4)	xpt(2)	yqiL(4)
STR_DB5125AA_AS	spyogenes	99	gki(33)	gtr(30)	murI(7)	mutS(5)	recP(5)	xpt(26)	yqiL(3)
STR_EA4708AA_AS	spyogenes	101	gki(16)	gtr(2)	murI(8)	mutS(3)	recP(1)	xpt(13)	yqiL(3)
STR_EA5477AA_AS	spyogenes	812	gki(51)	gtr(68)	murI(53)	mutS(6)	recP(32)	xpt(2)	yqiL(35)
STR_IA5451AA_AS	spyogenes	42	gki(6)	gtr(5)	murI(7)	mutS(1)	recP(5)	xpt(6)	yqiL(3)
STR_IA8583AA_AS	spyogenes	168	gki(2)	gtr(2)	murI(14)	mutS(3)	recP(22)	xpt(3)	yqiL(2)
STR_IA8626AA_AS	spyogenes	633	gki(58)	gtr(17)	murI(2)	mutS(5)	recP(53)	xpt(23)	yqiL(25)
STR_IA8779AA_AS	spyogenes	919	gki(24)	gtr(24)	murI(8)	mutS(31)	recP(13)	xpt(66)	yqiL(1)
STR_IA9057AA_AS	spyogenes	872	gki(4)	gtr(3)	murI(2)	mutS(5)	recP(10)	xpt(34)	yqiL(12)
STR_IA9422AA_AS	spyogenes	133	gki(4)	gtr(31)	murI(2)	mutS(31)	recP(2)	xpt(8)	yqiL(7)
STR_IA9494AA_AS	spyogenes	331	gki(43)	gtr(2)	murI(2)	mutS(47)	recP(1)	xpt(3)	yqiL(4)
STR_IA9530AA_AS	spyogenes	167	gki(29)	gtr(32)	murI(2)	mutS(5)	recP(48)	xpt(5)	yqiL(21)
STR_IA9801AA_AS	spyogenes	82	gki(18)	gtr(20)	murI(7)	mutS(9)	recP(2)	xpt(2)	yqiL(15)
STR_IA9807AA_AS	spyogenes	52	gki(11)	gtr(6)	murI(14)	mutS(5)	recP(9)	xpt(17)	yqiL(19)
STR_IA9845AA_AS	spyogenes	137	gki(4)	gtr(2)	murI(2)	mutS(2)	recP(46)	xpt(3)	yqiL(4)
STR_IA9856AA_AS	spyogenes	63	gki(13)	gtr(6)	murI(2)	mutS(3)	recP(23)	xpt(3)	yqiL(11)
STR_IA9940AA_AS	spyogenes	36	gki(5)	gtr(2)	murI(2)	mutS(6)	recP(6)	xpt(2)	yqiL(2)
STR_JA0617AA_AS	spyogenes	382	gki(5)	gtr(52)	murI(5)	mutS(5)	recP(5)	xpt(4)	yqiL(3)
STR_JA0738AA_AS	spyogenes	62	gki(13)	gtr(3)	murI(10)	mutS(12)	recP(20)	xpt(2)	yqiL(3)
STR_JA0777AA_AS	spyogenes	188	gki(2)	gtr(31)	murI(8)	mutS(25)	recP(52)	xpt(2)	yqiL(27)
STR_JA3877AA_AS	spyogenes	745	gki(120)	gtr(61)	murI(95)	mutS(7)	recP(66)	xpt(3)	yqiL(1)
STR_RA2922AA_AS	spyogenes	301	gki(77)	gtr(6)	murI(8)	mutS(7)	recP(1)	xpt(3)	yqiL(50)
STR_RA8077AA_AS	spyogenes	59	gki(13)	gtr(2)	murI(8)	mutS(19)	recP(1)	xpt(3)	yqiL(4)
STR_RA8138AA_AS	spyogenes	579	gki(2)	gtr(2)	murI(32)	mutS(2)	recP(2)	xpt(2)	yqiL(2)
STR_RA8170AA_AS	spyogenes	53	gki(11)	gtr(6)	murI(22)	mutS(7)	recP(9)	xpt(2)	yqiL(17)
STR_RA8386AA_AS	spyogenes	861	gki(11)	gtr(2)	murI(1)	mutS(3)	recP(12)	xpt(3)	yqiL(124)
STR_RA8730AA_AS	spyogenes	385	gki(78)	gtr(53)	murI(52)	mutS(5)	recP(81)	xpt(68)	yqiL(4)
STR_RA9256AA_AS	spyogenes	192	gki(4)	gtr(24)	murI(2)	mutS(5)	recP(51)	xpt(3)	yqiL(25)
STR_RA9326AA_AS	spyogenes	433	gki(4)	gtr(6)	murI(2)	mutS(54)	recP(21)	xpt(7)	yqiL(69)
STR_RA9969AA_AS	spyogenes	403	gki(3)	gtr(4)	murI(6)	mutS(5)	recP(1)	xpt(5)	yqiL(-)
STR_SA0111AA_AS	spyogenes	864	gki(56)	gtr(24)	murI(39)	mutS(7)	recP(30)	xpt(2)	yqiL(122)
STR_SA0237AA_AS	spyogenes	60	gki(13)	gtr(2)	murI(14)	mutS(1)	recP(9)	xpt(3)	yqiL(1)
STR_SA0256AA_AS	spyogenes	46	gki(9)	gtr(8)	murI(1)	mutS(1)	recP(1)	xpt(3)	yqiL(4)
STR_SA0275AA_AS	spyogenes	15	gki(2)	gtr(6)	murI(8)	mutS(5)	recP(2)	xpt(3)	yqiL(2)
STR_SA0654AA_AS	spyogenes	120	gki(43)	gtr(2)	murI(2)	mutS(7)	recP(1)	xpt(3)	yqiL(1)
STR_TA1577AA_AS	spyogenes	176	gki(3)	gtr(2)	murI(3)	mutS(3)	recP(1)	xpt(3)	yqiL(3)
STR_TA1582AA_AS	spyogenes	895	gki(4)	gtr(2)	murI(2)	mutS(5)	recP(70)	xpt(2)	yqiL(129)
STR_TA1682AA_AS	spyogenes	914	gki(149)	gtr(2)	murI(8)	mutS(7)	recP(133)	xpt(112)	yqiL(139)
STR_TA2042AA_AS	spyogenes	-	gki(4)	gtr(2)	murI(2)	mutS(13)	recP(~2)	xpt(24)	yqiL(4)
STR_TA2065AA_AS	spyogenes	89	gki(24)	gtr(2)	murI(3)	mutS(5)	recP(1)	xpt(3)	yqiL(1)
STR_TA2322AA_AS	spyogenes	308	gki(3)	gtr(6)	murI(31)	mutS(2)	recP(1)	xpt(61)	yqiL(46)
STR_TA2408AA_AS	spyogenes	-	gki(1)	gtr(31)	murI(8)	mutS(40)	recP(60)	xpt(8)	yqiL(42)
STR_TA3148AA_AS	spyogenes	330	gki(38)	gtr(2)	murI(60)	mutS(23)	recP(39)	xpt(2)	yqiL(1)
STR_IA8439AA_AS	spyogenes	-	gki(74)	gtr(~60)	murI(73?)	mutS(~46)	recP(~83)	xpt(~46)	yqiL(-)	S. dysgalactiae
STR_GA0163AA_AS	spyogenes	-	gki(~74)	gtr(~60)	murI(73?)	mutS(46)	recP(83)	xpt(71)	yqiL(-)
Gorilla_ERR3678182	spyogenes	-	gki(~74)	gtr(~60)	murI(73?)	mutS(46)	recP(104)	xpt(31)	yqiL(-)
STR_CB6274AA_AS	spyogenes	-	gki(74)	gtr(~60)	murI(73?)	mutS(46)	recP(~68)	xpt(31)	yqiL(-)
STR_CA5718AA_AS	spyogenes	-	gki(~74)	gtr(~60)	murI(73?)	mutS(46)	recP(4)	xpt(~51)	yqiL(-)
STR_CB8554AA_AS	spyogenes	-	gki(-)	gtr(-)	murI(-)	mutS(-)	recP(-)	xpt(-)	yqiL(-)
STR_FA0422AA_AS	spyogenes	-	gki(~106)	gtr(~60)	murI(73?)	mutS(~74)	recP(~51)	xpt(~73)	yqiL(-)
STR_FA0420AA_AS	spyogenes	-	gki(~106)	gtr(~60)	murI(73?)	mutS(~74)	recP(~51)	xpt(~73)	yqiL(-)
STR_AA7347AA_AS	spyogenes	-	gki(~106)	gtr(~60)	murI(73?)	mutS(~74)	recP(~51)	xpt(~73)	yqiL(-)
STR_TA5030AA_AS	spyogenes	-	gki(-)	gtr(-)	murI(-)	mutS(-)	recP(-)	xpt(-)	yqiL(-)
STR_AA6902AA_AS	spyogenes	-	gki(-)	gtr(-)	murI(-)	mutS(-)	recP(-)	xpt(-)	yqiL(-)
STR_CA3153AA_AS	spyogenes	-	gki(-)	gtr(-)	murI(-)	mutS(-)	recP(-)	xpt(-)	yqiL(-)	S. canis
STR_AA6384AA_AS	spyogenes	-	gki(-)	gtr(-)	murI(-)	mutS(-)	recP(-)	xpt(-)	yqiL(-)
STR_AA6380AA_AS	spyogenes	-	gki(-)	gtr(-)	murI(-)	mutS(-)	recP(-)	xpt(-)	yqiL(-)
STR_RA7140AA_AS	spyogenes	-	gki(-)	gtr(-)	murI(-)	mutS(-)	recP(-)	xpt(-)	yqiL(-)
STR_EA0658AA_AS	spyogenes	-	gki(-)	gtr(-)	murI(-)	mutS(-)	recP(-)	xpt(-)	yqiL(-)
STR_AA6383AA_AS	spyogenes	-	gki(-)	gtr(-)	murI(-)	mutS(-)	recP(-)	xpt(-)	yqiL(-)

## Sheet: Supplementary Data 7
Supplementary Data 7. Emm typing
Isolate name	Number of BLAST hits	Number of clusters	Predicted emm-type	Position emm allele in the assembly	Possible emm-like alleles	emm-like position(s) in assembly	EMM cluster: Functional grouping of EMM types into 48 clusters
Bolivia_2730	2	2	EMM46.0~	contig_17:889	EMM137.0	contig_13:283	A-C	S. pyogenes
STR_AA6561AA_AS	3	3	EMM4.0	STR_AA6561AA_AS_14:103734	EMM236.3*;EMM156.0*	STR_AA6561AA_AS_14:102469;STR_AA6561AA_AS_14:105127	E1
STR_AA6581AA_AS	3	3	EMM9.2;EMM203.4	STR_AA6581AA_AS_16:92519;STR_AA6581AA_AS_16:91176	EMM141.1~	STR_AA6581AA_AS_16:93993	E3;-
STR_CA1425AA_AS	3	3	EMM93.4	STR_CA1425AA_AS_1:1538094	EMM174.1*;EMM156.0~*	STR_CA1425AA_AS_1:1536761;STR_CA1425AA_AS_1:1539485	D4
STR_CA1459AA_AS	2	2	EMM193.0	STR_CA1459AA_AS_5:1043	EMM164.4~*	STR_CA1459AA_AS_21:808	A-C4
STR_CA1463AA_AS	2	2	EMM76.6	STR_CA1463AA_AS_6:7474	EMM149.2~*	STR_CA1463AA_AS_6:6203	E2
STR_CA1477AA_AS	1	1	EMM42.1	STR_CA1477AA_AS_3:56169			E6
STR_CA1481AA_AS	2	2	EMM24.1;EMM137.0	STR_CA1481AA_AS_1:7579;STR_CA1481AA_AS_1:6110			Single protein cluster clade Y;E5
STR_CA1495AA_AS	2	2	EMM22.0	STR_CA1495AA_AS_9:7692	EMM170.1*	STR_CA1495AA_AS_9:6280	E4
STR_CA1497AA_AS	3	3	EMM95.0	STR_CA1497AA_AS_1:147659	EMM156.1~*;EMM138.0~*	STR_CA1497AA_AS_1:146268;STR_CA1497AA_AS_1:149454	Single protein cluster clade Y
STR_CA1507AA_AS	2	2	EMM110.0	STR_CA1507AA_AS_6:7555	EMM203.4~	STR_CA1507AA_AS_6:6298	E2
STR_CA1512AA_AS	1	1	EMM229.0	STR_CA1512AA_AS_5:99934			A-C4
STR_CA1557AA_AS	2	2	EMM232.0	STR_CA1557AA_AS_5:101297	EMM203.4~	STR_CA1557AA_AS_5:99955	E4
STR_CA1613AA_AS	1	1	EMM65.0	STR_CA1613AA_AS_5:94495			E6
STR_CA1641AA_AS	3	3	EMM36.2	STR_CA1641AA_AS_4:115013	EMM156.1~*;EMM134.0*	STR_CA1641AA_AS_4:113619;STR_CA1641AA_AS_4:116507	D1
STR_CA1669AA_AS	3	3	EMM105.0	STR_CA1669AA_AS_4:42032	EMM156.1~*;EMM240.2~*	STR_CA1669AA_AS_4:43426;STR_CA1669AA_AS_4:40514	Single protein cluster clade Y
STR_CA1697AA_AS	1	1	EMM68.0	STR_CA1697AA_AS_4:7841			E2
STR_CA1763AA_AS	2	2	EMM82.1	STR_CA1763AA_AS_1:134865	EMM149.0~*	STR_CA1763AA_AS_1:136877	E3
STR_CA1795AA_AS	2	2	EMM76.4	STR_CA1795AA_AS_2:188960	EMM236.2*	STR_CA1795AA_AS_2:190357	E2
STR_CA1812AA_AS	2	2	EMM75.1	STR_CA1812AA_AS_2:155652	EMM170.0~*	STR_CA1812AA_AS_2:157021	E6
STR_CA1832AA_AS	3	3	EMM192.0	STR_CA1832AA_AS_2:163377	EMM156.1~*;EMM138.0*	STR_CA1832AA_AS_2:161988;STR_CA1832AA_AS_2:164896	D4
STR_CA1834AA_AS	2	2	EMM165.0	STR_CA1834AA_AS_3:104275	EMM159.0~*	STR_CA1834AA_AS_3:102878	E1
STR_CA1835AA_AS	2	2	EMM4.5	STR_CA1835AA_AS_3:134900	EMM203.4~	STR_CA1835AA_AS_3:136292	E1
STR_CA1836AA_AS	1	1	EMM99.0	STR_CA1836AA_AS_2:103610			E6
STR_CA1841AA_AS	2	2	EMM78.3	STR_CA1841AA_AS_2:181664	EMM203.4~	STR_CA1841AA_AS_2:183043	E1
STR_CA1845AA_AS	1	1	EMM65.2	STR_CA1845AA_AS_1:84659			E6
STR_CA1884AA_AS	2	2	EMM76.0	STR_CA1884AA_AS_2:193124	EMM236.2*	STR_CA1884AA_AS_2:194521	E2
STR_CA1889AA_AS	1	1	EMM57.2	STR_CA1889AA_AS_3:143880			Single protein cluster clade Y
STR_CA1904AA_AS	2	2	EMM58.8	STR_CA1904AA_AS_2:190157	EMM236.1~*	STR_CA1904AA_AS_2:192167	E3
STR_CA1920AA_AS	3	3	EMM225.0	STR_CA1920AA_AS_2:101027	EMM138.0~*;EMM156.1~*	STR_CA1920AA_AS_2:99670;STR_CA1920AA_AS_2:102418	D4
STR_CA1937AA_AS	2	2	EMM75.3	STR_CA1937AA_AS_4:43621	EMM170.0*	STR_CA1937AA_AS_4:42249	E6
STR_CA1938AA_AS	3	3	EMM77.0	STR_CA1938AA_AS_2:186207	EMM149.2~*;EMM141.1~	STR_CA1938AA_AS_2:187510;STR_CA1938AA_AS_2:184735	E4
STR_CA1941AA_AS	3	3	EMM217.0	STR_CA1941AA_AS_5:170741	EMM156.0~*;EMM205.2~*	STR_CA1941AA_AS_5:169349;STR_CA1941AA_AS_5:172135	D3
STR_CA1949AA_AS	2	2	EMM222.0	STR_CA1949AA_AS_3:151932	EMM164.4~*	STR_CA1949AA_AS_3:153773	Single protein cluster clade Y
STR_CA1991AA_AS	2	2	EMM25.4	STR_CA1991AA_AS_3:171820	EMM149.0~*	STR_CA1991AA_AS_3:173821	E3
STR_CA1993AA_AS	2	2	EMM110.0	STR_CA1993AA_AS_1:485166	EMM149.0~*	STR_CA1993AA_AS_1:486548	E2
STR_CA2004AA_AS	2	2	EMM90.5	STR_CA2004AA_AS_3:24716	EMM149.0~*	STR_CA2004AA_AS_3:23316	E2
STR_CA2018AA_AS	2	2	EMM22.5	STR_CA2018AA_AS_3:163774	EMM159.0~*	STR_CA2018AA_AS_3:165060	E4
STR_CA2021AA_AS	2	2	EMM65.0	STR_CA2021AA_AS_6:82019	EMM156.1~*	STR_CA2021AA_AS_6:80674	E6
STR_CA2024AA_AS	2	2	EMM4.5	STR_CA2024AA_AS_3:164488	EMM203.4~	STR_CA2024AA_AS_3:165879	E1
STR_CA2035AA_AS	3	3	EMM85.1	STR_CA2035AA_AS_4:166516	EMM164.3~*;EMM141.1~	STR_CA2035AA_AS_4:167934;STR_CA2035AA_AS_4:165045	E6
STR_CA2037AA_AS	1	1	EMM81.2	STR_CA2037AA_AS_5:165225			E6
STR_CA2047AA_AS	3	3	STG1750.0;EMM166.4	STR_CA2047AA_AS_3:2269;STR_CA2047AA_AS_3:428	EMM156.1~*	STR_CA2047AA_AS_3:3660	-;E2
STR_CA2062AA_AS	2	2	EMM114.4	STR_CA2062AA_AS_2:99661	EMM149.2~*	STR_CA2062AA_AS_2:98316	E4
STR_CA2071AA_AS	2	2	EMM9.0	STR_CA2071AA_AS_3:150761	EMM203.4~	STR_CA2071AA_AS_3:151978	E3
STR_CA2081AA_AS	2	2	EMM60.7	STR_CA2081AA_AS_2:195691	EMM203.4~	STR_CA2081AA_AS_2:197088	E1
STR_CA2084AA_AS	2	2	EMM209.0	STR_CA2084AA_AS_4:151693	EMM203.4~	STR_CA2084AA_AS_4:153679	E3
STR_CA2106AA_AS	1	1	EMM42.3	STR_CA2106AA_AS_2:101692			E6
STR_CA2115AA_AS	2	2	EMM112.5	STR_CA2115AA_AS_4:70178	EMM149.0~*	STR_CA2115AA_AS_4:71527	E4
STR_CA2118AA_AS	2	2	EMM177.0	STR_CA2118AA_AS_3:184143	EMM164.3~*	STR_CA2118AA_AS_3:185506	E6
STR_CA2132AA_AS	2	2	EMM111.2	STR_CA2132AA_AS_1:176511	EMM156.1~*	STR_CA2132AA_AS_1:175216	Single protein cluster clade Y
STR_CA2141AA_AS	3	3	EMM11.0	STR_CA2141AA_AS_2:150936	EMM202.1*;EMM141.0~	STR_CA2141AA_AS_2:152305;STR_CA2141AA_AS_2:149465	E6
STR_CA2149AA_AS	2	2	EMM44.0	STR_CA2149AA_AS_5:87561	EMM203.4~	STR_CA2149AA_AS_5:88919	E3
STR_CA2151AA_AS	1	1	EMM103.0	STR_CA2151AA_AS_3:185300			E3
STR_CA2155AA_AS	2	2	EMM57.0;EMM166.4	STR_CA2155AA_AS_2:352816;STR_CA2155AA_AS_6:100024			Single protein cluster clade Y;E2
STR_CA2166AA_AS	2	2	EMM25.1	STR_CA2166AA_AS_3:30876	EMM159.0~*	STR_CA2166AA_AS_3:28769	E3
STR_CA2216AA_AS	3	3	EMM100.0	STR_CA2216AA_AS_1:183686	EMM156.0~*;EMM167.0*	STR_CA2216AA_AS_1:182294;STR_CA2216AA_AS_1:185244	D2
STR_CA2260AA_AS	3	3	EMM122.2	STR_CA2260AA_AS_2:99646	EMM156.1~*;EMM138.0~*	STR_CA2260AA_AS_2:101037;STR_CA2260AA_AS_2:98070	Single protein cluster clade Y
STR_CA2275AA_AS	2	2	EMM39.4;EMM137.0	STR_CA2275AA_AS_2:165569;STR_CA2275AA_AS_2:167293			A-C4;E5
STR_CA2293AA_AS	1	1	EMM103.0	STR_CA2293AA_AS_2:31734			E3
STR_CA2298AA_AS	2	2	EMM104.0	STR_CA2298AA_AS_7:50169	EMM149.0~*	STR_CA2298AA_AS_7:51440	E2
STR_CA2318AA_AS	2	2	EMM4.5	STR_CA2318AA_AS_4:193965	EMM203.4~	STR_CA2318AA_AS_4:195357	E1
STR_CA2348AA_AS	2	2	EMM60.7	STR_CA2348AA_AS_2:100060	EMM159.0~*	STR_CA2348AA_AS_2:101457	E1
STR_CA2359AA_AS	3	3	EMM53.0	STR_CA2359AA_AS_3:102904	EMM156.1~*;EMM174.1*	STR_CA2359AA_AS_3:104295;STR_CA2359AA_AS_3:101411	D4
STR_CA2371AA_AS	3	3	EMM85.0	STR_CA2371AA_AS_1:156158	EMM164.3~*;EMM141.0~	STR_CA2371AA_AS_1:154740;STR_CA2371AA_AS_1:157629	E6
STR_CA2408AA_AS	2	2	EMM25.0	STR_CA2408AA_AS_3:109490	EMM159.0*	STR_CA2408AA_AS_3:107490	E3
STR_CA2447AA_AS	2	2	STG7882.3	STR_CA2447AA_AS_10:37888	EMM25.1~	STR_CA2447AA_AS_19:369	-
STR_CA2457AA_AS	2	2	EMM118.2	STR_CA2457AA_AS_2:151386	EMM203.4~	STR_CA2457AA_AS_2:152720	E3
STR_CA2459AA_AS	2	2	EMM75.1	STR_CA2459AA_AS_3:89297	EMM170.0*	STR_CA2459AA_AS_3:87925	E6
STR_CA2460AA_AS	2	2	EMM209.1	STR_CA2460AA_AS_5:31886	EMM149.0~*	STR_CA2460AA_AS_5:29776	E3
STR_CA2462AA_AS	3	3	EMM77.0	STR_CA2462AA_AS_2:31613	EMM149.2~*;EMM141.1~	STR_CA2462AA_AS_2:30436;STR_CA2462AA_AS_2:33088	E4
STR_CA2470AA_AS	3	3	EMM124.2	STR_CA2470AA_AS_3:171828	EMM149.0~*;EMM141.1~	STR_CA2470AA_AS_3:173200;STR_CA2470AA_AS_3:170354	E4
STR_CA2473AA_AS	1	1	EMM92.1	STR_CA2473AA_AS_4:100160			E2
STR_CA2475AA_AS	2	2	EMM230.1	STR_CA2475AA_AS_2:133314	EMM156.1*	STR_CA2475AA_AS_2:131923	D4
STR_CA2483AA_AS	3	3	EMM169.1	STR_CA2483AA_AS_3:87386	EMM203.4~;EMM156.1~*	STR_CA2483AA_AS_3:88763;STR_CA2483AA_AS_3:85997	E4
STR_CA2485AA_AS	1	1	EMM19.10	STR_CA2485AA_AS_6:21292			Single protein cluster clade Y
STR_CA2503AA_AS	2	2	EMM63.5	STR_CA2503AA_AS_3:90747	EMM174.0~*	STR_CA2503AA_AS_3:89414	E6
STR_CA2511AA_AS	3	3	EMM15.1	STR_CA2511AA_AS_5:145459	EMM203.4~;EMM156.1~*	STR_CA2511AA_AS_5:146687;STR_CA2511AA_AS_5:144068	E3
STR_CA2516AA_AS	2	2	EMM82.5	STR_CA2516AA_AS_5:68000	EMM236.1~*	STR_CA2516AA_AS_5:70013	E3
STR_CA2546AA_AS	1	1	EMM185.0	STR_CA2546AA_AS_4:44768			Single protein cluster clade X
STR_CA2558AA_AS	2	2	EMM176.0	STR_CA2558AA_AS_3:87154	EMM164.2~*	STR_CA2558AA_AS_3:88570	E1
STR_CA2591AA_AS	3	3	EMM15.1~	STR_CA2591AA_AS_4:103283	EMM203.4~;EMM156.1~*	STR_CA2591AA_AS_4:102055;STR_CA2591AA_AS_4:104673	E3
STR_CA2663AA_AS	3	3	EMM116.1	STR_CA2663AA_AS_6:44598	EMM156.1~*;EMM138.1~*	STR_CA2663AA_AS_6:43207;STR_CA2663AA_AS_6:46042	D4
STR_CA2722AA_AS	3	3	EMM52.1	STR_CA2722AA_AS_2:101552	EMM156.1~*;EMM134.2*	STR_CA2722AA_AS_2:102943;STR_CA2722AA_AS_2:100159	D4
STR_CA2728AA_AS	1	1	EMM55.0	STR_CA2728AA_AS_11:64556			Single protein cluster clade Y
STR_CA2743AA_AS	1	1	EMM3.22	STR_CA2743AA_AS_6:30900			A-C5
STR_CA2747AA_AS	3	3	EMM217.0	STR_CA2747AA_AS_2:166128	EMM205.2~*;EMM156.0~*	STR_CA2747AA_AS_2:167504;STR_CA2747AA_AS_2:164737	D3
STR_CA2754AA_AS	1	1	EMM229.0	STR_CA2754AA_AS_5:101509			A-C4
STR_CA2766AA_AS	2	2	EMM225.0	STR_CA2766AA_AS_1:201231	EMM156.1~*	STR_CA2766AA_AS_1:202621	D4
STR_CA2767AA_AS	3	3	EMM162.1	STR_CA2767AA_AS_3:164575	EMM156.1*;EMM205.0~*	STR_CA2767AA_AS_3:163186;STR_CA2767AA_AS_3:166079	-
STR_CA2782AA_AS	1	1	EMM38.1	STR_CA2782AA_AS_1:164641			Single protein cluster clade Y
STR_CA2784AA_AS	3	3	EMM18.21	STR_CA2784AA_AS_2:103237	EMM156.1~*;EMM167.0~*	STR_CA2784AA_AS_2:104631;STR_CA2784AA_AS_2:101733	Single protein cluster clade Y
STR_CA2785AA_AS	3	3	EMM9.0	STR_CA2785AA_AS_2:171917	EMM149.2~*;EMM141.1~	STR_CA2785AA_AS_2:173265;STR_CA2785AA_AS_2:170445	E3
STR_CA2786AA_AS	1	1	EMM65.5	STR_CA2786AA_AS_2:120082			E6
STR_CA2790AA_AS	2	2	EMM8.3	STR_CA2790AA_AS_2:198604	EMM141.0~	STR_CA2790AA_AS_2:197134	E4
STR_CA2945AA_AS	1	1	EMM31.8	STR_CA2945AA_AS_38:1545			A-C5
STR_CA2984AA_AS	1	1	EMM47.1	STR_CA2984AA_AS_1:1745602			Single protein cluster clade Y
STR_CA3469AA_AS	3	3	EMM168.0	STR_CA3469AA_AS_1:1608148	EMM203.4~;EMM141.1~	STR_CA3469AA_AS_1:1606772;STR_CA3469AA_AS_1:1609623	E2
STR_CA3477AA_AS	3	3	EMM88.6	STR_CA3477AA_AS_1:1652678	EMM203.4~;EMM141.1~	STR_CA3477AA_AS_1:1651249;STR_CA3477AA_AS_1:1654152	E4
STR_CA3508AA_AS	2	2	EMM50.0	STR_CA3508AA_AS_1:1608521	EMM159.0~*	STR_CA3508AA_AS_1:1607323	E2
STR_CB6835AA_AS	3	3	EMM66.0;EMM141.0	STR_CB6835AA_AS_40:99944;STR_CB6835AA_AS_40:98470	EMM149.2~*	STR_CB6835AA_AS_40:101296	E2;-
STR_CB8164AA_AS	2	2	EMM28.5	STR_CB8164AA_AS_7:180782	EMM203.4~	STR_CB8164AA_AS_7:182195	E4
STR_CB8352AA_AS	2	2	EMM82.0	STR_CB8352AA_AS_2:68145	EMM149.0~*	STR_CB8352AA_AS_2:70157	E3
STR_CB8372AA_AS	2	2	EMM168.1	STR_CB8372AA_AS_20:100867	EMM203.4~	STR_CB8372AA_AS_20:99482	E2
STR_CB9280AA_AS	2	2	EMM48.1	STR_CB9280AA_AS_22:7946	EMM170.0~*	STR_CB9280AA_AS_22:6700	E6
STR_DA6686AA_AS	1	1	EMM23.0	STR_DA6686AA_AS_1:1690622			Single protein cluster clade Y
STR_DA7013AA_AS	1	1	EMM1.0	STR_DA7013AA_AS_1:1659109			A-C3
STR_DB5125AA_AS	1	1	EMM5.23	STR_DB5125AA_AS_39:61622			Single protein cluster clade Y
STR_EA4708AA_AS	2	2	EMM89.0;EMM203.4	STR_EA4708AA_AS_61:1976;STR_EA4708AA_AS_61:789			E4;-
STR_EA5477AA_AS	3	3	EMM89.14	STR_EA5477AA_AS_69:30930	EMM236.2~*;EMM141.0~	STR_EA5477AA_AS_69:29617;STR_EA5477AA_AS_69:32402	E4
STR_IA5451AA_AS	1	1	EMM18.19	STR_IA5451AA_AS_22:39751			Single protein cluster clade Y
STR_IA8583AA_AS	3	3	EMM205.0~*;EMM205.0~*	STR_IA8583AA_AS_26:103584;STR_IA8583AA_AS_26:102400	EMM156.1~*	STR_IA8583AA_AS_26:104960	E5;E5
STR_IA8626AA_AS	2	2	EMM109.1	STR_IA8626AA_AS_24:129477	EMM203.4~	STR_IA8626AA_AS_24:128080	E4
STR_IA8779AA_AS	2	2	EMM88.3	STR_IA8779AA_AS_16:98903	EMM203.4~	STR_IA8779AA_AS_16:97492	E4
STR_IA9057AA_AS	3	3	EMM15.1	STR_IA9057AA_AS_13:144546	EMM203.4~;EMM156.1~*	STR_IA9057AA_AS_13:145900;STR_IA9057AA_AS_13:143155	E3
STR_IA9422AA_AS	3	3	EMM77.4	STR_IA9422AA_AS_17:100139	EMM149.2~*;EMM141.1~	STR_IA9422AA_AS_17:98965;STR_IA9422AA_AS_17:101615	E4
STR_IA9494AA_AS	2	2	EMM73.0;EMM141.1	STR_IA9494AA_AS_11:100700;STR_IA9494AA_AS_11:102173			E4;-
STR_IA9530AA_AS	2	2	EMM118.0	STR_IA9530AA_AS_4:176431	EMM236.1~*	STR_IA9530AA_AS_4:177639	E3
STR_IA9801AA_AS	1	1	EMM92.0	STR_IA9801AA_AS_20:179849			E2
STR_IA9807AA_AS	2	2	EMM28.0	STR_IA9807AA_AS_13:7578	EMM203.4~	STR_IA9807AA_AS_13:6291	E4
STR_IA9845AA_AS	2	2	EMM104.0	STR_IA9845AA_AS_6:189452	EMM149.0~*	STR_IA9845AA_AS_6:190828	E2
STR_IA9856AA_AS	2	2	EMM77.0	STR_IA9856AA_AS_8:148722	EMM159.0*	STR_IA9856AA_AS_8:150026	E4
STR_IA9940AA_AS	1	1	EMM12.0	STR_IA9940AA_AS_22:189356			A-C4
STR_JA0617AA_AS	1	1	EMM6.64	STR_JA0617AA_AS_33:99437			Single protein cluster clade Y
STR_JA0738AA_AS	2	2	EMM87.0	STR_JA0738AA_AS_35:100724	EMM159.0~*	STR_JA0738AA_AS_35:98840	E3
STR_JA0777AA_AS	2	2	EMM114.8	STR_JA0777AA_AS_20:120317	EMM159.0*	STR_JA0777AA_AS_20:121566	E4
STR_JA3877AA_AS	1	1	EMM26.3	STR_JA3877AA_AS_13:107917			Single protein cluster clade Y
STR_RA2922AA_AS	3	3	EMM53.1	STR_RA2922AA_AS_15:183844	EMM156.1~*;EMM205.0~*	STR_RA2922AA_AS_15:182453;STR_RA2922AA_AS_15:185337	D4
STR_RA8077AA_AS	2	2	EMM8.0	STR_RA8077AA_AS_33:103950	EMM149.2~*	STR_RA8077AA_AS_33:102657	E4
STR_RA8138AA_AS	2	2	EMM41.2	STR_RA8138AA_AS_22:133161	EMM156.0~*	STR_RA8138AA_AS_22:131770	D4
STR_RA8170AA_AS	2	2	EMM169.3	STR_RA8170AA_AS_16:25143	EMM164.2~*	STR_RA8170AA_AS_16:23766	E4
STR_RA8386AA_AS	2	2	EMM75.0	STR_RA8386AA_AS_18:155528	EMM170.0*	STR_RA8386AA_AS_18:156900	E6
STR_RA8730AA_AS	3	3	EMM63.3	STR_RA8730AA_AS_18:169259	EMM164.3~*;EMM156.1~*	STR_RA8730AA_AS_18:170595;STR_RA8730AA_AS_18:167866	E6
STR_RA9256AA_AS	2	2	EMM25.1	STR_RA9256AA_AS_17:130527	EMM159.0~*	STR_RA9256AA_AS_17:128547	E3
STR_RA9326AA_AS	2	2	EMM49.0	STR_RA9326AA_AS_16:169066	EMM236.2~*	STR_RA9326AA_AS_16:170445	E3
STR_RA9969AA_AS	3	3	EMM11.0	STR_RA9969AA_AS_13:94444	EMM202.1*;EMM141.0~	STR_RA9969AA_AS_13:93201;STR_RA9969AA_AS_13:95915	E6
STR_SA0111AA_AS	2	2	EMM59.2	STR_SA0111AA_AS_18:189961	EMM174.1*	STR_SA0111AA_AS_18:191360	E6
STR_SA0237AA_AS	1	1	EMM102.2	STR_SA0237AA_AS_20:152499			E4
STR_SA0256AA_AS	3	3	EMM22.0	STR_SA0256AA_AS_18:151195	EMM149.3~*;EMM156.0*	STR_SA0256AA_AS_18:152502;STR_SA0256AA_AS_18:149804	E4
STR_SA0275AA_AS	1	1	EMM3.1	STR_SA0275AA_AS_26:27107			A-C5
STR_SA0654AA_AS	2	2	EMM74.0	STR_SA0654AA_AS_22:32021	EMM138.1~*	STR_SA0654AA_AS_22:30439	Single protein cluster clade Y
STR_TA1577AA_AS	2	2	EMM58.2	STR_TA1577AA_AS_11:187951	EMM236.1~*	STR_TA1577AA_AS_11:189730	E3
STR_TA1582AA_AS	1	1	EMM102.2	STR_TA1582AA_AS_22:102788			E4
STR_TA1682AA_AS	1	1	EMM234.12	STR_TA1682AA_AS_26:128112			Single protein cluster clade Y
STR_TA2042AA_AS	3	3	EMM192.0	STR_TA2042AA_AS_18:133282	EMM156.1~*;EMM174.1*	STR_TA2042AA_AS_18:131892;STR_TA2042AA_AS_18:134801	D4
STR_TA2065AA_AS	2	2	EMM94.1	STR_TA2065AA_AS_40:109660	EMM240.3~*	STR_TA2065AA_AS_40:111095	E6
STR_TA2322AA_AS	2	2	EMM27.0	STR_TA2322AA_AS_30:155880	EMM236.1~*	STR_TA2322AA_AS_30:157241	E2
STR_TA2408AA_AS	3	3	EMM100.13	STR_TA2408AA_AS_21:166419	EMM156.1~*;EMM51.0*	STR_TA2408AA_AS_21:165027;STR_TA2408AA_AS_21:167977	D2
STR_TA3148AA_AS	2	2	EMM81.0	STR_TA3148AA_AS_15:22732	EMM164.3*	STR_TA3148AA_AS_15:24131	E6
STR_IA8439AA_AS	1	1	STG485.0	STR_IA8439AA_AS_135:23820			-	S. dysgalactiae
STR_GA0163AA_AS	1	1	STG653.2	STR_GA0163AA_AS_68:74548			-
ERR3678182_gorilla	1	1	STG5063.0	ERR3678182_gorilla_165:6221			-
STR_CB6274AA_AS	1	1	STC1400.13	STR_CB6274AA_AS_76:131			-
STR_CA5718AA_AS	1	1	STG4974.3	STR_CA5718AA_AS_8:72317			-
STR_CB8554AA_AS	0	0	-	00:00:00	-	00:00:00	-
STR_FA0422AA_AS	1	1	STC1.0	STR_FA0422AA_AS_109:4658			-
STR_FA0420AA_AS	1	1	STC16.0	STR_FA0420AA_AS_52:65569			-
STR_AA7347AA_AS	1	1	STL1376.2	STR_AA7347AA_AS_3:38268			-
STR_TA5030AA_AS	1	1	STL1929.1~	STR_TA5030AA_AS_137:372			-
STR_AA6902AA_AS	1	1	STL1376.0	STR_AA6902AA_AS_1:773481			-
STR_CA3153AA_AS	1	1	STG1389.0	STR_CA3153AA_AS_80:27844			-	S. canis
STR_AA6384AA_AS	0	0	-	00:00:00	-	00:00:00	-
STR_AA6380AA_AS	0	0	-	00:00:00	-	00:00:00	-
STR_RA7140AA_AS	0	0	-	00:00:00	-	00:00:00	-
STR_EA0658AA_AS	0	0	-	00:00:00	-	00:00:00	-
STR_AA6383AA_AS	1	1	STL1929.1~	STR_AA6383AA_AS_11:57733			-

## Sheet: Supplementary Data 8
Supplementary Data 8. List of Streptococcus pyogenes strain (adapted from Frost et al. 2020) that share the same configuration of the Mga regulon with the Bolivian strain.
Strain	Other identifier	Country	Geographical Region	Year	Clinical	M Cluster	Phylogroup	mga	emm	enn	scpA	References
NGAS308	SRS528320	Canada	North America	2011	iGAS	M18	94	mga323	emm18.0	enn299	scpA545	Athey et al. 2016
NGAS209	SRS528293	Canada	North America	2010-2013	ND	M18	94	mga323	emm18.0	enn299	scpA545	Athey et al. 2014
PHE_104231	ERR1359676	UK	Western Europe	41730	iGAS	M18	94	mga306	emm18.0	enn355	scpA546	Chalker et al. 2017
GASEMM2087	ERR1732492	UK	Western Europe	2014-2015	ND	M18	94	mga306	emm18.38	enn299	scpA545	Kapatai et al. 2017
20156711	SRS2372727	USA	North America	2015	iGAS	M18	94	mga306	emm18.7	enn299	scpA544	Chochua et al. 2017
20156711	SRS2372727_2	USA	North America	2015	iGAS	M18	N/A	mga306	emm18.7	enn299	scpA544	Chochua et al. 2017
NS1043	ERS076246	Australia	Oceania	1997	Superficial soft tissue infection	M221	237	mga389	emm222.0	enn353	scpA445	Davies et al. 2019
NS1353	ERS076250	Australia	Oceania	1998	Superficial soft tissue infection	M233	239	mga369	emm233.1	enn350	scpA426	Davies et al. 2019
NS235	ERS017799	Australia	Oceania	1994	Superficial soft tissue infection	M24	176	mga385	emm24.1	enn282	scpA458	Davies et al. 2019
NS7048	ERS076354	Australia	Oceania	2007	Superficial soft tissue infection	M24	176	mga385	emm24.1	enn282	scpA457	Davies et al. 2019
31005V6S1	ERS140369	Fiji	Oceania	2006	Superficial soft tissue infection	A-C4	38	mga384	emm39.4	enn283	scpA455	Lees et al. 2016
31114V5S1	ERS140396	Fiji	Oceania	2006	Superficial soft tissue infection	A-C4	38	mga384	emm39.4	enn283	scpA455	Lees et al. 2016
31136V6S1	ERS140542	Fiji	Oceania	2006	Superficial soft tissue infection	A-C4	38	mga384	emm39.4	enn283	scpA455	Lees et al. 2016
31138V6S1	ERS140404	Fiji	Oceania	2006	Superficial soft tissue infection	A-C4	38	mga384	emm39.4	enn283	scpA455	Lees et al. 2016
31165V6S1	ERS140532	Fiji	Oceania	2006	Superficial soft tissue infection	A-C4	38	mga384	emm39.4	enn283	scpA455	Lees et al. 2016
31168V5S1	ERS140413	Fiji	Oceania	2006	Superficial soft tissue infection	A-C4	38	mga384	emm39.4	enn283	scpA455	Lees et al. 2016
31013V2T1	ERS200156	Fiji	Oceania	2006	Pharyngitis	A-C4	38	mga384	emm39.4	enn283	scpA455	Lees et al. 2016
31044V4S1	ERS200398	Fiji	Oceania	2006	Superficial soft tissue infection	A-C4	38	mga384	emm39.4	enn283	scpA455	Lees et al. 2016
31088V4S1	ERS200406	Fiji	Oceania	2006	Superficial soft tissue infection	A-C4	38	mga384	emm39.4	enn283	scpA455	Lees et al. 2016
31121V4S1	ERS200415	Fiji	Oceania	2006	Superficial soft tissue infection	A-C4	38	mga384	emm39.4	enn283	scpA455	Lees et al. 2016
31129V4S1	ERS200419	Fiji	Oceania	2006	Superficial soft tissue infection	A-C4	38	mga384	emm39.4	enn283	scpA455	Lees et al. 2016
31134V4S1	ERS200420	Fiji	Oceania	2006	Superficial soft tissue infection	A-C4	38	mga384	emm39.4	enn283	scpA455	Lees et al. 2016
GAS09257	ERS1105932	NZ	Oceania	2009	Rheumatic fever	A-C4	38	mga384	emm39.4	enn283	scpA455	Davies et al. 2019
Bra010	ERS1106189	Brazil	South America	2003	Pharyngitis	D4	220	mga118	emm64.3	enn306	scpA240	Davies et al. 2019
K16738	ERS180744	Kenya	East Africa	2005	iGAS	D4	91	mga326.0	emm64.3	enn216.0	scpA195	Seale et al. 2016
NGAS320	SRS528326	Canada	North America	2011	iGAS	D4	24	mga213	emm83.1	enn269	scpA430	Athey et al. 2016
GAS1041	ERS1105961	NZ	Oceania	2010	iGAS	D4	8	mga317	emm91.0	enn291	scpA219	Davies et al. 2019
References:
Frost HR, Davies MR, Delforge V,Lakhloufi D, Sanderson-Smith M, Srinivasan V, Steer AC, Walker MJ, Beall B, Botteaux A, Smeesters PR. 2020. Analysis of global collection of group A Streptococcus genomes reveals that the majority encode a trio of M and M-like proteins. mSphere 5:e00806-19.https://doi.org/10.1128/mSphere.00806-19
Davies MR, McIntyre L, Mutreja A, Lacey JA, Lees JA, Towers RJ, Duchene S, Smeesters PR, Frost HR, Price DJ, Holden MTG, David S, Giffard PM, Worthing KA, Seale AC, Berkley JA, Harris SR, Rivera-Hernandez T, Berking O, Cork AJ, Torres R, Lithgow T, Strugnell RA, Bergmann R, Nitsche Schmitz P, Chhatwal GS, Bentley SD, Fraser JD, Moreland NJ, Carapetis JR, Steer AC, Parkhill J, Saul A, Williamson D…
Athey TB, Teatero S, Li A, Marchand-Austin A, Beall BW, Fittipaldi N. 2014.Deriving group A Streptococcus typing information from short-readwhole-genome sequencing data. J Clin Microbiol 52:1871–1876. https://doi.org/10.1128/JCM.00029-14
Athey TB, Teatero S, Sieswerda LE, Gubbay JB, Marchand-Austin A, Li A, Wasserscheid J, Dewar K, McGeer A, Williams D, Fittipaldi N. High Incidence of Invasive Group A Streptococcus Disease Caused by Strains of Uncommon emm Types in Thunder Bay, Ontario, Canada. J Clin Microbiol. 2016 Jan;54(1):83-92. doi: 10.1128/JCM.02201-15. Epub 2015 Oct 21. PMID: 26491184; PMCID: PMC4702752
Chalker V, Jironkin A, Coelho J, Al-Shahib A, Platt S, Kapatai G, Daniel R, Dhami C, Laranjeira M, Chambers T, Guy R, Lamagni T, Harrison T, Chand M, Johnson AP, Underwood A; Scarlet Fever Incident Management Team. Genome analysis following a national increase in Scarlet Fever in England 2014. BMC Genomics. 2017 Mar 10;18(1):224. doi: 10.1186/s12864-017-3603-z. PMID: 28283023; PMCID: PMC5345146.
Kapatai G, Coelho J, Platt S, Chalker VJ. Whole genome sequencing of group A Streptococcus: development and evaluation of an automated pipeline for emmgene typing. PeerJ. 2017 Apr 27;5:e3226. doi: 10.7717/peerj.3226. PMID: 28462035; PMCID: PMC5410157.
Chochua S, Metcalf BJ, Li Z, Rivers J, Mathis S, Jackson D, Gertz RE Jr, Srinivasan V, Lynfield R, Van Beneden C, McGee L, Beall B. Population and Whole Genome Sequence Based Characterization of Invasive Group A Streptococci Recovered in the United States during 2015. mBio. 2017 Sep 19;8(5):e01422-17. doi: 10.1128/mBio.01422-17. PMID: 28928212; PMCID: PMC5605940.
Lees JA, Vehkala M, Välimäki N, Harris SR, Chewapreecha C, Croucher NJ, Marttinen P, Davies MR, Steer AC, Tong SY, Honkela A, Parkhill J, Bentley SD, Corander J. Sequence element enrichment analysis to determine the genetic basis of bacterial phenotypes. Nat Commun. 2016 Sep 16;7:12797. doi: 10.1038/ncomms12797. PMID: 27633831; PMCID: PMC5028413.
Seale AC, Davies MR, Anampiu K, Morpeth SC, Nyongesa S, Mwarumba S, Smeesters PR, Efstratiou A, Karugutu R, Mturi N, Williams TN, Scott JA, Kariuki S, Dougan G, Berkley JA. Invasive Group A Streptococcus Infection among Children, Rural Kenya. Emerg Infect Dis. 2016 Feb;22(2):224-32. doi: 10.3201/eid2202.151358. PMID: 26811918; PMCID: PMC4734542.

## Sheet: Supplementary Data 9
Supplementary Data 9. List of modern Streptococcus pyogenes strains that display highest sequence identity (on DNA and amino acid level) to the partial Bolivian emm gene.
S. pyogenes strain	NCBI GenBank Acc. No.	Geographic location	Collection date	emm type	Configuration of the Mga regulon	emm pattern	Sequence coverage (DNA)	Percent Identity (DNA)	Sequence coverage (AA)	Percent Identity (AA)
SS1445	CP142350.1	Brazil	1997	218.2	mga-emm-scpA	A-C	1	0.96	1	0.67
NTC8230	LS483356.1	USA, New York City	1900/1951	46	mga-emm- enn- scpA	A-C	1	0.95	1	0.65
NS50	AY139417.1	Australia: Northern Territory	1990 to 2022	218.1	partial cds		0.95	0.8	0.95	0.67
STNZ547	AJ319535.1	New Zealand: Auckland		207.1	partial cds		0.95	0.87	0.65	0.77
HSC5	CP006366.1		pre-1998	14.3	mga-emm- enn- scpA	A-C	0.91	0.96	1	0.7
M18	AF326566.1	Malaysia		18.2	emm cds		0.91	0.84	0.96	0.61

## Sheet: Supplementary Data 10
Supplementary Data 10. BLASTp results of the important virulence genes in the ancient Bolivian S. pyogenes genome
category	cluster/gene	contig	start	end	strand	coverage	identity	accession	gene	ID
Pilus structure	T-Protein FCT-Region	contig_1	9865	11358	-	100	98.79	MFF1072351.1	transcriptional regulator RofA	RofA
		contig_1	11626	13638	+	100	88.26	HEP1412083.1	fibronectin-binding protein PrtF1/SfbI	PrtF1/SfbI
		contig_1	14867	16582	+	100	100	WP_136116429.1	SpaH/EbpB family LPXTG-anchored major pilin	PilB9
		contig_1	16664	17596	+	100	99.68	WP_136116430.1	SpaA isopeptide-forming pilin-related protein	PilL9
		contig_1	17598	18461	+	100	99.65	HER2959403.1	class C sortase	srtC
		contig_1	18463	19320	+	100	100	WP_111677010.1	class C sortase	srtC
		contig_1	19382	24538	+	100	99.65	VHF67001.1	fibronectin-binding protein	sdrE
		contig_1	24715	25380	-	100	95.48	WP_326610848.1	hypothetical protein [Streptococcus pyogenes]
		contig_1	25729	27135	+	100	99.79	AAT86298.1	short-chain fatty acid transporter
Fimbrial adhesin	M-Protein	contig_17	1347	2939	-	99	98.48	GEE05519.1	virulence factor transcriptional regulator Mga	mga
		contig_17			-				Partial M-protein	emm
		contig_13	190	1296	+	100	96.74	WP_136302769.1	M-related protein Enn	enn
		contig_13	1665	5168	+	100	98.46	WP_326656969.1	C5a peptidase ScpA/B	ScpA
Streptolysins	Strepltolysin S	contig_5	26410	27717	+	100	100	WP_136018318.1	surface-displayed alpha-enolase	eno
		contig_5	28487	28648	+	100	100	WP_002985285.1	TOMM family cytolysin streptolysin S	SagA
		contig_5	28870	29820	+	100	100	WP_023605060.1	streptolysin S biosynthesis dehydrogenase SagB	SagB
		contig_5	29817	30875	+	100	100	WP_023611474.1	streptolysin associated protein SagC	SagC
		contig_5	30895	32253	+	100	99.56	HER5748501.1	YcaO-like family protein	SagD
		contig_5	32228	32899	+	100	99.1	HEP1430578.1	CPBP family intramembrane glutamic endopeptidase	SagE
		contig_5	32896	33579	+	100	98.68	WP_002985270.1	SagF family protein	SagF
		contig_5	33602	34525	+	100	100	WP_002990429.1	SagG family ABC transporter permease subunit	SagG
		contig_5	34534	35661	+	100	100	WP_002985266.1	ABC transporter ATP-binding protein	SagH
		contig_5	35658	36776	+	100	99.73	WP_010922112.1	ABC transporter permease	SagI
	Strepltolysin O	contig_1	50752	52467	+	100	98.6	WP_076639380.1	cholesterol-dependent cytolysin streptolysin O	SLO
Capsule	hasABC operon	contig_28	55761	57020	+	100	100	WP_136110744.1	hyaluronan synthase	HasA
		contig_28	57056	58264	+	100	100	WP_136130534.1	UDP-glucose 6-dehydrogenase	HasB
		contig_28	58446	59360	+	100	100	WP_002982024.1	UTP--glucose-1-phosphate uridylyltransferase	HasC
Pyrogenic exotoxins		contig_1	81750	82073	+	100	100	VHA50337.1	streptococcal pyrogenic exotoxin	SpeG
		contig_1	82027	82455	+	100	99.3	VHA50344.1	streptococcal pyrogenic exotoxin	SpeG
		contig_20	3796	4494	+	100	99.57	WP_063631774.1	streptococcal pyrogenic exotoxin	SpeJ
Cell-wall anchored proteases		contig_20	17344	22281	-	100	98.97	WP_136117700.1	CXC chemokine-degrading serine protease SpyCEP	SpyCEP
Secreted proteases		contig_19	17094	18290	+	100	100	WP_076639504.1	cysteine proteinase exotoxin	SpeB
		contig_4	11011	13428	+	100	99.01	WP_136260880.1	hyaluronidase	HylA
Group A Carobohydrate (GAC)		contig_5	74055	74909	+	100	100	WP_002992705.1	dTDP-4-dehydrorhamnose reductase	GacA
		contig_5	75028	76182	+	100	100	WP_002985181.1	beta 1-4 rhamnosyltransferase Cps2T	GacB
		contig_5	76172	77104	+	100	100	WP_009880522.1	glycosyltransferase family 2 protein	GacC
		contig_5	77107	77910	+	100	100	WP_002985178.1	ABC transporter permease	GacD
		contig_5	77910	79115	+	100	100	WP_002985176.1	ABC transporter ATP-binding protein	GacE
		contig_5	79140	80147	+	100	99.7	WP_011017629.1	glycosyltransferase family 2 protein	GacF
		contig_5	80144	81889	+	100	98.8	HHK6138079.1	rhamnan synthesis F family protein	GacG
		contig_5	81886	84360	+	100	99.03	WP_030127470.1	LTA synthase family protein	GacH
		contig_5	84539	85234	+	100	100	WP_002985169.1	glycosyltransferase family 2 protein	GacI
		contig_5	85236	85577	+	100	99.12	WP_002985167.1	DUF2304 domain-containing protein	GacJ
		contig_5	85570	86856	+	100	99.77	WP_010922136.1	lipopolysaccharide biosynthesis protein	GacK
		contig_5	86837	88333	+	100	100	WP_021733325.1	DUF2142 domain-containing protein	GacL

[truncated: 6 more sheets: Supplementary Data 11, Supplementary Data 12, Supplementary Data 13, Supplementary Data 14, Supplementary Data 15, Supplementary Data 16]
