# Supplementary material for: An ancient genome of Streptococcus pyogenes from a pre-Columbian Bolivian mummy
Source: Nat Commun. 2026 Apr 13;17:4516. doi: 10.1038/s41467-026-71603-9 (PMC13190766; doi:10.1038/s41467-026-71603-9)
Supplement: Supplementary file 6 — Source Data [file 41467_2026_71603_MOESM6_ESM.zip]

Archive with 5 entries (4 files):
- SourceData/
- SourceData/SourceData.xlsx
- SourceData/SourceData_Figure_2b.zip
- SourceData/SourceData_Figure_4a.zip
- SourceData/SourceData_Figure_4b.zip
