# Supplementary material for: An ancient genome of Streptococcus pyogenes from a pre-Columbian Bolivian mummy
Source: Nat Commun. 2026 Apr 13;17:4516. doi: 10.1038/s41467-026-71603-9 (PMC13190766; doi:10.1038/s41467-026-71603-9)
Supplement: Supplementary file 6 — Source Data [file 41467_2026_71603_MOESM6_ESM.zip › SourceData/SourceData.xlsx]

## Sheet: Figure_1b
Source Data: Figure 1b
species	abundance	cluster
Actinomyces dentalis	0.00554	oral_microbiome
Anaerolineaceae bacterium oral taxon 439	0.03051	oral_microbiome
Anaerosalibacter bizertensis	0.31021	other
Asaccharospora irregularis	6.3843	other
Brachybacterium sp P6 10 X1	0.01218	other
Brevibacterium marinum	0.04437	other
Candidatus Nanosynsacchari sp TM7 ANC 38 39 G1 1	0.09983	other
Clostridium botulinum	6.78796	opportunistic_pathogen
Clostridium butyricum	0.6516	opportunistic_pathogen
Clostridium cochlearium	0.47532	other
Clostridium dakarense	0.37074	other
Clostridium perfringens	0.23357	opportunistic_pathogen
Clostridium senegalense	0.03552	other
Clostridium tetani	37.4934	opportunistic_pathogen
Desulfobulbus oralis	0.08467	oral_microbiome
Eubacterium minutum	0.22598	oral_microbiome
Eubacterium saphenum	0.11087	oral_microbiome
GGB10852 SGB17523	0.05432	other
Morganella morganii	29.4536	opportunistic_pathogen
Paeniclostridium sordellii	4.92251	opportunistic_pathogen
Paraclostridium bifermentans	0.19629	opportunistic_pathogen
Planococcaceae bacterium Storch 2 2 2	0.01098	other
Proteus penneri	0.24829	opportunistic_pathogen
Staphylococcus equorum	0.06127	opportunistic_pathogen
Staphylococcus nepalensis	0.09466	opportunistic_pathogen
Streptococcus pyogenes	11.6016	pathogen

## Sheet: Figure_1c
Source Data: Figure 1c
pos	level	end
1	0.0375391	5P:C_to_T
2	0.0301659	5P:C_to_T
3	0.0235514	5P:C_to_T
4	0.0219906	5P:C_to_T
5	0.0181933	5P:C_to_T
6	0.0152694	5P:C_to_T
7	0.0122571	5P:C_to_T
8	0.0105074	5P:C_to_T
9	0.0100904	5P:C_to_T
10	0.00804226	5P:C_to_T
11	0.00804028	5P:C_to_T
12	0.00710788	5P:C_to_T
13	0.00662252	5P:C_to_T
14	0.00841228	5P:C_to_T
15	0.00731862	5P:C_to_T
16	0.00698197	5P:C_to_T
17	0.00616799	5P:C_to_T
18	0.00632042	5P:C_to_T
19	0.00612049	5P:C_to_T
20	0.00550371	5P:C_to_T
21	0.0055833	5P:C_to_T
22	0.00525161	5P:C_to_T
23	0.00655287	5P:C_to_T
24	0.00580883	5P:C_to_T
25	0.00505172	5P:C_to_T
-1	0.0519411	3P:G_to_A
-2	0.0411155	3P:G_to_A
-3	0.0314822	3P:G_to_A
-4	0.0272694	3P:G_to_A
-5	0.0232645	3P:G_to_A
-6	0.0203438	3P:G_to_A
-7	0.0163811	3P:G_to_A
-8	0.015581	3P:G_to_A
-9	0.0136717	3P:G_to_A
-10	0.0116007	3P:G_to_A
-11	0.0109476	3P:G_to_A
-12	0.00997791	3P:G_to_A
-13	0.00969866	3P:G_to_A
-14	0.009142	3P:G_to_A
-15	0.00931468	3P:G_to_A
-16	0.00811069	3P:G_to_A
-17	0.00886292	3P:G_to_A
-18	0.0088574	3P:G_to_A
-19	0.00912647	3P:G_to_A
-20	0.00771188	3P:G_to_A
-21	0.00680006	3P:G_to_A
-22	0.00851181	3P:G_to_A
-23	0.0074427	3P:G_to_A
-24	0.00763725	3P:G_to_A
-25	0.00798786	3P:G_to_A

## Sheet: Figure_1d
Source Data: Figure 1d
project_name	latitude	longitude	geo_loc_name	sample_host	sample_age
This study	-16.5	-68.15	Bolivia	Homo sapiens	700
AndradesValtuena2017	55.913	24.89	Lithuania	Homo sapiens	4000
AndradesValtuena2017	55.913	24.89	Lithuania	Homo sapiens	4000
AndradesValtuena2017	55.913	24.89	Lithuania	Homo sapiens	4000
Keller2019	47.105	2.357	France	Homo sapiens	1300
FellowsYates2021	-1.46	29.42	Democratic Republic of the Congo	Gorilla gorilla gorilla	200
FellowsYates2021	-1.46	29.42	Democratic Republic of the Congo	Gorilla gorilla gorilla	200
FellowsYates2021	-1.46	29.42	Democratic Republic of the Congo	Gorilla beringei beringei	200
FellowsYates2021	-1.46	29.42	Democratic Republic of the Congo	Gorilla beringei beringei	200
FellowsYates2021	-1.46	29.42	Democratic Republic of the Congo	Gorilla beringei beringei	200
FellowsYates2021	-1.46	29.42	Democratic Republic of the Congo	Gorilla beringei beringei	200
FellowsYates2021	-1.46	29.42	Democratic Republic of the Congo	Gorilla gorilla gorilla	200
FellowsYates2021	-1.46	29.42	Democratic Republic of the Congo	Gorilla beringei beringei	200
FellowsYates2021	-1.46	29.42	Democratic Republic of the Congo	Gorilla beringei beringei	200
FellowsYates2021	-1.5	29.45	Democratic Republic of the Congo	Gorilla beringei beringei	200
FellowsYates2021	-1.46	29.42	Democratic Republic of the Congo	Gorilla beringei beringei	200
Brealey2020	-2.316	27.549	Democratic Republic of the Congo	Gorilla beringei	100
Brealey2020	-2.316	27.549	Democratic Republic of the Congo	Gorilla beringei	100
Brealey2020	-2.316	27.549	Democratic Republic of the Congo	Gorilla beringei	100
Neukamm2020	29.24	31.1	Egypt	Homo sapiens	2300
Neukamm2020	29.24	31.1	Egypt	Homo sapiens	2200
Neukamm2020	29.24	31.1	Egypt	Homo sapiens	2600
Neukamm2020	29.24	31.1	Egypt	Homo sapiens	2700
Neukamm2020	29.24	31.1	Egypt	Homo sapiens	2300
Neukamm2020	29.24	31.1	Egypt	Homo sapiens	2600
Neukamm2020	29.24	31.1	Egypt	Homo sapiens	2200
Neukamm2020	29.24	31.1	Egypt	Homo sapiens	2200
Guellil2020	56.283	14.516	Sweden	Homo sapiens	200
Guellil2020	56.283	14.516	Sweden	Homo sapiens	200
Bonczarowska2022	48.872	10.25	Germany	Homo sapiens	1300
Bonczarowska2022	48.872	10.25	Germany	Homo sapiens	1300
Moraitou2022	2.47	12.08	Cameroon	Gorilla gorilla gorilla	100
Moraitou2022	2.47	12.08	Cameroon	Gorilla gorilla gorilla	100
Moraitou2022	2.47	12.08	Cameroon	Gorilla gorilla gorilla	100
Moraitou2022	2.47	12.08	Cameroon	Gorilla gorilla gorilla	100
AndradesValtuena2022	51.189	12.267	Germany	Homo sapiens	4100

## Sheet: Figure_2a
Source Data: Figure 2a
contig	start	end	strand	coverage	identity	accession	gene	ID	Locus_tag
contig_1	9865	11358	-	100	98.79	MFF1072351.1	transcriptional regulator RofA	RofA	MEIDOLKM_00014
contig_1	11626	13638	+	100	88.26	HEP1412083.1	fibronectin-binding protein PrtF1/SfbI	PrtF1/SfbI	MEIDOLKM_00015
contig_1	14867	16582	+	100	100	WP_136116429.1	SpaH/EbpB family LPXTG-anchored major pilin	PilB9	MEIDOLKM_00016
contig_1	16664	17596	+	100	99.68	WP_136116430.1	SpaA isopeptide-forming pilin-related protein	PilL9	MEIDOLKM_00017
contig_1	17598	18461	+	100	99.65	HER2959403.1	class C sortase	srtC	MEIDOLKM_00018
contig_1	18463	19320	+	100	100	WP_111677010.1	class C sortase	srtC	MEIDOLKM_00019
contig_1	19382	24538	+	100	99.65	VHF67001.1	fibronectin-binding protein	sdrE	MEIDOLKM_00020
contig_1	24715	25380	-	100	95.48	WP_326610848.1	hypothetical protein [Streptococcus pyogenes]		MEIDOLKM_00021
contig_1	25729	27135	+	100	99.79	AAT86298.1	short-chain fatty acid transporter		MEIDOLKM_00022
contig_17	1347	2939	-	99	98.48	GEE05519.1	virulence factor transcriptional regulator Mga	mga	MEIDOLKM_00416
contig_17			-				Partial M-protein	emm	NA
contig_13	190	1296	+	100	96.74	WP_136302769.1	M-related protein Enn	enn	MEIDOLKM_00258
contig_13	1665	5168	+	100	98.46	WP_326656969.1	C5a peptidase ScpA/B	ScpA	MEIDOLKM_00259
contig_5	26410	27717	+	100	100	WP_136018318.1	surface-displayed alpha-enolase	eno	MEIDOLKM_01163
contig_5	28487	28648	+	100	100	WP_002985285.1	TOMM family cytolysin streptolysin S	SagA	MEIDOLKM_01164
contig_5	28870	29820	+	100	100	WP_023605060.1	streptolysin S biosynthesis dehydrogenase SagB	SagB	MEIDOLKM_01165
contig_5	29817	30875	+	100	100	WP_023611474.1	streptolysin associated protein SagC	SagC	MEIDOLKM_01166
contig_5	30895	32253	+	100	99.56	HER5748501.1	YcaO-like family protein	SagD	MEIDOLKM_01167
contig_5	32228	32899	+	100	99.1	HEP1430578.1	CPBP family intramembrane glutamic endopeptidase	SagE	MEIDOLKM_01168
contig_5	32896	33579	+	100	98.68	WP_002985270.1	SagF family protein	SagF	MEIDOLKM_01169
contig_5	33602	34525	+	100	100	WP_002990429.1	SagG family ABC transporter permease subunit	SagG	MEIDOLKM_01170
contig_5	34534	35661	+	100	100	WP_002985266.1	ABC transporter ATP-binding protein	SagH	MEIDOLKM_01171
contig_5	35658	36776	+	100	99.73	WP_010922112.1	ABC transporter permease	SagI	MEIDOLKM_01172
contig_1	50752	52467	+	100	98.6	WP_076639380.1	cholesterol-dependent cytolysin streptolysin O	SLO	MEIDOLKM_00046
contig_28	55761	57020	+	100	100	WP_136110744.1	hyaluronan synthase	HasA	MEIDOLKM_00973
contig_28	57056	58264	+	100	100	WP_136130534.1	UDP-glucose 6-dehydrogenase	HasB	MEIDOLKM_00974
contig_28	58446	59360	+	100	100	WP_002982024.1	UTP--glucose-1-phosphate uridylyltransferase	HasC	MEIDOLKM_00975
contig_1	81750	82073	+	100	100	VHA50337.1	streptococcal pyrogenic exotoxin	SpeG	MEIDOLKM_00072
contig_1	82027	82455	+	100	99.3	VHA50344.1	streptococcal pyrogenic exotoxin	SpeG	MEIDOLKM_00073
contig_20	3796	4494	+	100	99.57	WP_063631774.1	streptococcal pyrogenic exotoxin	SpeJ	MEIDOLKM_00473
contig_20	17344	22281	-	100	98.97	WP_136117700.1	CXC chemokine-degrading serine protease SpyCEP	SpyCEP	MEIDOLKM_00485
contig_19	17094	18290	+	100	100	WP_076639504.1	cysteine proteinase exotoxin	SpeB	MEIDOLKM_00435
contig_4	11011	13428	+	100	99.01	WP_136260880.1	hyaluronidase	HylA	MEIDOLKM_01125
Contig_ID	Size						category	cluster/gene	contig	start	end	strand	coverage	identity	accession	gene	ID
contig_1	125165						Pilus structure	T-Protein FCT-Region	contig_1	9865	11358	-	100	98.79	MFF1072351.1	transcriptional regulator RofA	RofA
contig_10	110215								contig_1	11626	13638	+	100	88.26	HEP1412083.1	fibronectin-binding protein PrtF1/SfbI	PrtF1/SfbI
contig_11	31553								contig_1	14867	16582	+	100	100	WP_136116429.1	SpaH/EbpB family LPXTG-anchored major pilin	PilB9
contig_12	16904								contig_1	16664	17596	+	100	99.68	WP_136116430.1	SpaA isopeptide-forming pilin-related protein	PilL9
contig_13	104297								contig_1	17598	18461	+	100	99.65	HER2959403.1	class C sortase	srtC
contig_14	25035								contig_1	18463	19320	+	100	100	WP_111677010.1	class C sortase	srtC
contig_15	42503								contig_1	19382	24538	+	100	99.65	VHF67001.1	fibronectin-binding protein	sdrE
contig_16	3306								contig_1	24715	25380	-	100	95.48	WP_326610848.1	hypothetical protein [Streptococcus pyogenes]
contig_17	3412								contig_1	25729	27135	+	100	99.79	AAT86298.1	short-chain fatty acid transporter
contig_18	2244						Fimbrial adhesin	M-Protein	contig_17	1347	2939	-	99	98.48	GEE05519.1	virulence factor transcriptional regulator Mga	mga
contig_19	29339								contig_17			-				Partial M-protein	emm
contig_2	30294								contig_13	190	1296	+	100	96.74	WP_136302769.1	M-related protein Enn	enn
contig_20	93265								contig_13	1665	5168	+	100	98.46	WP_326656969.1	C5a peptidase ScpA/B	ScpA
contig_21	41076						Streptolysins	Strepltolysin S	contig_5	26410	27717	+	100	100	WP_136018318.1	surface-displayed alpha-enolase	eno
contig_22	14171								contig_5	28487	28648	+	100	100	WP_002985285.1	TOMM family cytolysin streptolysin S	SagA
contig_23	21445								contig_5	28870	29820	+	100	100	WP_023605060.1	streptolysin S biosynthesis dehydrogenase SagB	SagB
contig_24	99718								contig_5	29817	30875	+	100	100	WP_023611474.1	streptolysin associated protein SagC	SagC
contig_25	50838								contig_5	30895	32253	+	100	99.56	HER5748501.1	YcaO-like family protein	SagD
contig_26	69262								contig_5	32228	32899	+	100	99.1	HEP1430578.1	CPBP family intramembrane glutamic endopeptidase	SagE
contig_27	55196								contig_5	32896	33579	+	100	98.68	WP_002985270.1	SagF family protein	SagF
contig_28	71686								contig_5	33602	34525	+	100	100	WP_002990429.1	SagG family ABC transporter permease subunit	SagG
contig_29	28101								contig_5	34534	35661	+	100	100	WP_002985266.1	ABC transporter ATP-binding protein	SagH
contig_3	101489								contig_5	35658	36776	+	100	99.73	WP_010922112.1	ABC transporter permease	SagI
contig_4	29130							Strepltolysin O	contig_1	50752	52467	+	100	98.6	WP_076639380.1	cholesterol-dependent cytolysin streptolysin O	SLO
contig_5	250505						Capsule	hasABC operon	contig_28	55761	57020	+	100	100	WP_136110744.1	hyaluronan synthase	HasA
contig_6	26636								contig_28	57056	58264	+	100	100	WP_136130534.1	UDP-glucose 6-dehydrogenase	HasB
contig_7	119494								contig_28	58446	59360	+	100	100	WP_002982024.1	UTP--glucose-1-phosphate uridylyltransferase	HasC
contig_8	85460						Pyrogenic exotoxins		contig_1	81750	82073	+	100	100	VHA50337.1	streptococcal pyrogenic exotoxin	SpeG
contig_9	21757								contig_1	82027	82455	+	100	99.3	VHA50344.1	streptococcal pyrogenic exotoxin	SpeG
									contig_20	3796	4494	+	100	99.57	WP_063631774.1	streptococcal pyrogenic exotoxin	SpeJ
							Cell-wall anchored proteases		contig_20	17344	22281	-	100	98.97	WP_136117700.1	CXC chemokine-degrading serine protease SpyCEP	SpyCEP
							Secreted proteases		contig_19	17094	18290	+	100	100	WP_076639504.1	cysteine proteinase exotoxin	SpeB
									contig_4	11011	13428	+	100	99.01	WP_136260880.1	hyaluronidase	HylA
							Group A Carobohydrate (GAC)		contig_5	74055	74909	+	100	100	WP_002992705.1	dTDP-4-dehydrorhamnose reductase	GacA
									contig_5	75028	76182	+	100	100	WP_002985181.1	beta 1-4 rhamnosyltransferase Cps2T	GacB
									contig_5	76172	77104	+	100	100	WP_009880522.1	glycosyltransferase family 2 protein	GacC
									contig_5	77107	77910	+	100	100	WP_002985178.1	ABC transporter permease	GacD
									contig_5	77910	79115	+	100	100	WP_002985176.1	ABC transporter ATP-binding protein	GacE
									contig_5	79140	80147	+	100	99.7	WP_011017629.1	glycosyltransferase family 2 protein	GacF
									contig_5	80144	81889	+	100	98.8	HHK6138079.1	rhamnan synthesis F family protein	GacG
									contig_5	81886	84360	+	100	99.03	WP_030127470.1	LTA synthase family protein	GacH
									contig_5	84539	85234	+	100	100	WP_002985169.1	glycosyltransferase family 2 protein	GacI
									contig_5	85236	85577	+	100	99.12	WP_002985167.1	DUF2304 domain-containing protein	GacJ
									contig_5	85570	86856	+	100	99.77	WP_010922136.1	lipopolysaccharide biosynthesis protein	GacK
									contig_5	86837	88333	+	100	100	WP_021733325.1	DUF2142 domain-containing protein	GacL

## Sheet: Figure_2b
Source Data: Figure 2b available in the attached zipped file

## Sheet: Figure_3a_b_c
Source Data: Figure 3a,b, and c - The phylogenetic tree with clocking data
#NEXUS
Begin taxa;
	Dimensions ntax=166;
	Taxlabels
		ERR3678182_gorilla
		STR_AA6380AA_AS
		STR_AA6383AA_AS
		STR_AA6384AA_AS
		STR_AA6561AA_AS
		STR_AA6581AA_AS
		STR_AA6902AA_AS
		STR_AA7347AA_AS
		STR_CA1425AA_AS
		STR_CA1459AA_AS
		STR_CA1463AA_AS
		STR_CA1477AA_AS
		STR_CA1481AA_AS
		STR_CA1495AA_AS
		STR_CA1497AA_AS
		STR_CA1507AA_AS
		STR_CA1512AA_AS
		STR_CA1557AA_AS
		STR_CA1613AA_AS
		STR_CA1641AA_AS
		STR_CA1669AA_AS
		STR_CA1697AA_AS
		STR_CA1763AA_AS
		STR_CA1795AA_AS
		STR_CA1812AA_AS
		STR_CA1832AA_AS
		STR_CA1834AA_AS
		STR_CA1835AA_AS
		STR_CA1836AA_AS
		STR_CA1841AA_AS
		STR_CA1845AA_AS
		STR_CA1884AA_AS
		STR_CA1889AA_AS
		STR_CA1904AA_AS
		STR_CA1920AA_AS
		STR_CA1937AA_AS
		STR_CA1938AA_AS
		STR_CA1941AA_AS
		STR_CA1949AA_AS
		STR_CA1991AA_AS
		STR_CA1993AA_AS
		STR_CA2004AA_AS
		STR_CA2018AA_AS
		STR_CA2021AA_AS
		STR_CA2024AA_AS
		STR_CA2035AA_AS
		STR_CA2037AA_AS
		STR_CA2047AA_AS
		STR_CA2062AA_AS
		STR_CA2071AA_AS
		STR_CA2081AA_AS
		STR_CA2084AA_AS
		STR_CA2106AA_AS
		STR_CA2115AA_AS
		STR_CA2118AA_AS
		STR_CA2132AA_AS
		STR_CA2141AA_AS
		STR_CA2149AA_AS
		STR_CA2151AA_AS
		STR_CA2155AA_AS
		STR_CA2166AA_AS
		STR_CA2216AA_AS
		STR_CA2260AA_AS
		STR_CA2275AA_AS
		STR_CA2293AA_AS
		STR_CA2298AA_AS
		STR_CA2318AA_AS
		STR_CA2348AA_AS
		STR_CA2359AA_AS
		STR_CA2371AA_AS
		STR_CA2408AA_AS
		STR_CA2447AA_AS
		STR_CA2457AA_AS
		STR_CA2459AA_AS
		STR_CA2460AA_AS
		STR_CA2462AA_AS
		STR_CA2470AA_AS
		STR_CA2473AA_AS
		STR_CA2475AA_AS
		STR_CA2483AA_AS
		STR_CA2485AA_AS
		STR_CA2503AA_AS
		STR_CA2511AA_AS
		STR_CA2516AA_AS
		STR_CA2546AA_AS
		STR_CA2558AA_AS
		STR_CA2591AA_AS
		STR_CA2663AA_AS
		STR_CA2722AA_AS
		STR_CA2728AA_AS
		STR_CA2743AA_AS
		STR_CA2747AA_AS
		STR_CA2754AA_AS
		STR_CA2766AA_AS
		STR_CA2767AA_AS
		STR_CA2782AA_AS
		STR_CA2784AA_AS
		STR_CA2785AA_AS
		STR_CA2786AA_AS
		STR_CA2790AA_AS
		STR_CA2945AA_AS
		STR_CA2984AA_AS
		STR_CA3153AA_AS
		STR_CA3469AA_AS
		STR_CA3477AA_AS
		STR_CA3508AA_AS
		STR_CA5718AA_AS
		STR_CB6274AA_AS
		STR_CB6835AA_AS
		STR_CB8164AA_AS
		STR_CB8352AA_AS
		STR_CB8372AA_AS
		STR_CB8554AA_AS
		STR_CB9280AA_AS
		STR_DA6686AA_AS
		STR_DA7013AA_AS
		STR_DB5125AA_AS
		STR_EA0658AA_AS
		STR_EA4708AA_AS
		STR_EA5477AA_AS
		STR_FA0420AA_AS
		STR_FA0422AA_AS
		STR_GA0163AA_AS
		STR_IA5451AA_AS
		STR_IA8439AA_AS
		STR_IA8583AA_AS
		STR_IA8626AA_AS
		STR_IA8779AA_AS
		STR_IA9057AA_AS
		STR_IA9422AA_AS
		STR_IA9494AA_AS
		STR_IA9530AA_AS
		STR_IA9801AA_AS
		STR_IA9807AA_AS
		STR_IA9845AA_AS
		STR_IA9856AA_AS
		STR_IA9940AA_AS
		STR_JA0617AA_AS
		STR_JA0738AA_AS
		STR_JA0777AA_AS
		STR_JA3877AA_AS
		STR_RA2922AA_AS
		STR_RA7140AA_AS
		STR_RA8077AA_AS
		STR_RA8138AA_AS
		STR_RA8170AA_AS
		STR_RA8386AA_AS
		STR_RA8730AA_AS
		STR_RA9256AA_AS
		STR_RA9326AA_AS
		STR_RA9969AA_AS
		STR_SA0111AA_AS
		STR_SA0237AA_AS
		STR_SA0256AA_AS
		STR_SA0275AA_AS
		STR_SA0654AA_AS
		STR_TA1577AA_AS
		STR_TA1582AA_AS
		STR_TA1682AA_AS
		STR_TA2042AA_AS
		STR_TA2065AA_AS
		STR_TA2322AA_AS
		STR_TA2408AA_AS
		STR_TA3148AA_AS
		STR_TA5030AA_AS
		'bolivia_2730.pyogenes_clean'
		;
End;
Begin trees;
	Translate
		1 ERR3678182_gorilla,
		2 STR_AA6380AA_AS,
		3 STR_AA6383AA_AS,
		4 STR_AA6384AA_AS,
		5 STR_AA6561AA_AS,
		6 STR_AA6581AA_AS,
		7 STR_AA6902AA_AS,
		8 STR_AA7347AA_AS,
		9 STR_CA1425AA_AS,
		10 STR_CA1459AA_AS,
		11 STR_CA1463AA_AS,
		12 STR_CA1477AA_AS,
		13 STR_CA1481AA_AS,
		14 STR_CA1495AA_AS,
		15 STR_CA1497AA_AS,
		16 STR_CA1507AA_AS,
		17 STR_CA1512AA_AS,
		18 STR_CA1557AA_AS,
		19 STR_CA1613AA_AS,
		20 STR_CA1641AA_AS,
		21 STR_CA1669AA_AS,
		22 STR_CA1697AA_AS,
		23 STR_CA1763AA_AS,
		24 STR_CA1795AA_AS,
		25 STR_CA1812AA_AS,
		26 STR_CA1832AA_AS,
		27 STR_CA1834AA_AS,
		28 STR_CA1835AA_AS,
		29 STR_CA1836AA_AS,
		30 STR_CA1841AA_AS,
		31 STR_CA1845AA_AS,
		32 STR_CA1884AA_AS,
		33 STR_CA1889AA_AS,
		34 STR_CA1904AA_AS,
		35 STR_CA1920AA_AS,
		36 STR_CA1937AA_AS,
		37 STR_CA1938AA_AS,
		38 STR_CA1941AA_AS,
		39 STR_CA1949AA_AS,
		40 STR_CA1991AA_AS,
		41 STR_CA1993AA_AS,
		42 STR_CA2004AA_AS,
		43 STR_CA2018AA_AS,
		44 STR_CA2021AA_AS,
		45 STR_CA2024AA_AS,
		46 STR_CA2035AA_AS,
		47 STR_CA2037AA_AS,
		48 STR_CA2047AA_AS,
		49 STR_CA2062AA_AS,
		50 STR_CA2071AA_AS,
		51 STR_CA2081AA_AS,
		52 STR_CA2084AA_AS,
		53 STR_CA2106AA_AS,
		54 STR_CA2115AA_AS,
		55 STR_CA2118AA_AS,
		56 STR_CA2132AA_AS,
		57 STR_CA2141AA_AS,
		58 STR_CA2149AA_AS,
		59 STR_CA2151AA_AS,
		60 STR_CA2155AA_AS,
		61 STR_CA2166AA_AS,
		62 STR_CA2216AA_AS,
		63 STR_CA2260AA_AS,
		64 STR_CA2275AA_AS,
		65 STR_CA2293AA_AS,
		66 STR_CA2298AA_AS,
		67 STR_CA2318AA_AS,
		68 STR_CA2348AA_AS,
		69 STR_CA2359AA_AS,
		70 STR_CA2371AA_AS,
		71 STR_CA2408AA_AS,
		72 STR_CA2447AA_AS,
		73 STR_CA2457AA_AS,
		74 STR_CA2459AA_AS,
		75 STR_CA2460AA_AS,
		76 STR_CA2462AA_AS,
		77 STR_CA2470AA_AS,
		78 STR_CA2473AA_AS,
		79 STR_CA2475AA_AS,
		80 STR_CA2483AA_AS,
		81 STR_CA2485AA_AS,
		82 STR_CA2503AA_AS,
		83 STR_CA2511AA_AS,
		84 STR_CA2516AA_AS,
		85 STR_CA2546AA_AS,
		86 STR_CA2558AA_AS,
		87 STR_CA2591AA_AS,
		88 STR_CA2663AA_AS,
		89 STR_CA2722AA_AS,
		90 STR_CA2728AA_AS,
		91 STR_CA2743AA_AS,
		92 STR_CA2747AA_AS,
		93 STR_CA2754AA_AS,
		94 STR_CA2766AA_AS,
		95 STR_CA2767AA_AS,
		96 STR_CA2782AA_AS,
		97 STR_CA2784AA_AS,
		98 STR_CA2785AA_AS,
		99 STR_CA2786AA_AS,
		100 STR_CA2790AA_AS,
		101 STR_CA2945AA_AS,
		102 STR_CA2984AA_AS,
		103 STR_CA3153AA_AS,
		104 STR_CA3469AA_AS,
		105 STR_CA3477AA_AS,
		106 STR_CA3508AA_AS,
		107 STR_CA5718AA_AS,
		108 STR_CB6274AA_AS,
		109 STR_CB6835AA_AS,
		110 STR_CB8164AA_AS,
		111 STR_CB8352AA_AS,
		112 STR_CB8372AA_AS,
		113 STR_CB8554AA_AS,
		114 STR_CB9280AA_AS,
		115 STR_DA6686AA_AS,
		116 STR_DA7013AA_AS,
		117 STR_DB5125AA_AS,
		118 STR_EA0658AA_AS,
		119 STR_EA4708AA_AS,
		120 STR_EA5477AA_AS,
		121 STR_FA0420AA_AS,
		122 STR_FA0422AA_AS,
		123 STR_GA0163AA_AS,
		124 STR_IA5451AA_AS,
		125 STR_IA8439AA_AS,
		126 STR_IA8583AA_AS,
		127 STR_IA8626AA_AS,
		128 STR_IA8779AA_AS,
		129 STR_IA9057AA_AS,
		130 STR_IA9422AA_AS,
		131 STR_IA9494AA_AS,
		132 STR_IA9530AA_AS,
		133 STR_IA9801AA_AS,
		134 STR_IA9807AA_AS,
		135 STR_IA9845AA_AS,
		136 STR_IA9856AA_AS,
		137 STR_IA9940AA_AS,
		138 STR_JA0617AA_AS,
		139 STR_JA0738AA_AS,
		140 STR_JA0777AA_AS,
		141 STR_JA3877AA_AS,
		142 STR_RA2922AA_AS,
		143 STR_RA7140AA_AS,
		144 STR_RA8077AA_AS,
		145 STR_RA8138AA_AS,
		146 STR_RA8170AA_AS,
		147 STR_RA8386AA_AS,
		148 STR_RA8730AA_AS,
		149 STR_RA9256AA_AS,
		150 STR_RA9326AA_AS,
		151 STR_RA9969AA_AS,
		152 STR_SA0111AA_AS,
		153 STR_SA0237AA_AS,
		154 STR_SA0256AA_AS,
		155 STR_SA0275AA_AS,
		156 STR_SA0654AA_AS,
		157 STR_TA1577AA_AS,
		158 STR_TA1582AA_AS,
		159 STR_TA1682AA_AS,
		160 STR_TA2042AA_AS,
		161 STR_TA2065AA_AS,
		162 STR_TA2322AA_AS,
		163 STR_TA2408AA_AS,
		164 STR_TA3148AA_AS,
		165 STR_TA5030AA_AS,
		166 'bolivia_2730.pyogenes_clean'
		;
tree TREE1 = [&R] ((103[&rate=18.999999999999734,rate_median=19.0,rate_95%_HPD={18.999999999970896,19.000000000029104},rate_range={18.999999999941792,19.000000000058208},rate_signDistribution={0.0,1.0},length=6210.526804547114,length_median=6204.175740223799,length_95%_HPD={5653.837089385645,6835.90696526032},length_range={5286.291028160105,7311.764676199681},length_signDistribution={0.0,1.0},hei…
72,rate_median=4463.495516693714,rate_95%_HPD={4051.4928516879736,4893.952168688062},rate_range={3894.8241140418395,5240.011701028299},rate_signDistribution={0.0,1.0},length=181.03774430376572,length_median=180.45501518242054,length_95%_HPD={134.63821652155093,233.9959315457263},length_range={108.41861322768273,265.40164751463},length_signDistribution={0.0,1.0},height_mean=4473.032812354774,heigh…
ght_95%_HPD={3560.7694415161677,4310.103068608732},height_range={3323.472011241247,4623.969230002811}]:272.4709144481694)[&posterior=1.0,rate=4221.312006340329,rate_median=4218.066068851331,rate_95%_HPD={3816.1402854151675,4619.160864607373},rate_range={3616.482968696393,4901.772488058807},rate_signDistribution={0.0,1.0},length=283.55722445294555,length_median=283.21383421640076,length_95%_HPD={2…
an=171.99570392304213,length_95%_HPD={134.0190249317675,212.12057586802666},length_range={112.10715960110338,242.76994022615736},length_signDistribution={0.0,1.0},height_mean=4037.917418123343,height_median=4032.9403637742507,height_95%_HPD={3655.504828706471,4414.3056860207},height_range={3460.0370036958484,4756.004406684573}]:172.10461211151778)[&posterior=1.0,rate=4210.022030234849,rate_median…
123718076235,length_95%_HPD={231.60225317314234,376.65750128534955},length_range={177.7514234886521,446.54670431436443},length_signDistribution={0.0,1.0},height_mean=3213.549004523545,height_median=3207.8411428148393,height_95%_HPD={2933.4338382714195,3553.928401389363},height_range={2736.898734742572,3787.640335559845}]:303.1674602071844)[&posterior=1.0,rate=3516.7164647307472,rate_median=3513.1…
63)[&posterior=1.0,rate=4339.10519284055,rate_median=4334.530746035307,rate_95%_HPD={3943.774055636255,4748.933813907963},rate_range={3723.371775819687,5089.962706192717},rate_signDistribution={0.0,1.0},length=106.85635464582069,length_median=106.3809028416008,length_95%_HPD={85.29283267736264,130.74253407156903},length_range={74.17953482359826,149.93633497561495},length_signDistribution={0.0,1.0…
End;

## Sheet: Figure_3b
Source Data: Figure 3b - the metadata of the analyzed genomes + the module gene counts
Sample	Species	Continent	host	M00003	M00008	M00159	M00171	M00172	M00569	M00968	M00018	M00020	M00033	M00124	M00153	M00169	M00525	M00526	M00527	M00565	M00705	M00854	M01004	M00006	M00632
Bolivia_2730	Streptococcus pyogenes	South_America	Human	6	1	7	1	1	2	1	0	0	0	0	0	0	0	0	0	0	0	0	0	0	0
Gorilla_ERR3678182	Streptococcus dysgalactiae	Africa	Animal	7	1	0	2	2	2	0	5	2	2	1	2	1	2	2	2	3	1	3	1	0	2
STR_AA6380AA_AS	Streptococcus canis	Asia	Animal	7	2	7	2	2	1	0	0	1	0	0	2	1	0	0	0	3	1	3	1	1	3
STR_AA6383AA_AS	Streptococcus canis	Asia	Animal	7	2	7	2	2	1	0	0	1	0	0	2	1	0	0	0	3	1	3	1	1	3
STR_AA6384AA_AS	Streptococcus canis	Asia	Animal	7	2	7	2	2	1	0	0	1	0	0	2	1	0	0	0	3	1	3	1	1	3
STR_AA6561AA_AS	Streptococcus pyogenes	Asia	Human	6	1	7	1	1	2	1	0	0	0	0	0	0	0	0	0	0	0	0	0	0	0
STR_AA6581AA_AS	Streptococcus pyogenes	Asia	Human	6	1	7	1	1	2	1	0	0	0	0	0	0	0	0	0	0	0	0	0	0	0
STR_AA6902AA_AS	Streptococcus dysgalactiae	Asia	Human	7	1	0	2	2	2	0	5	2	2	1	2	1	2	2	2	3	1	3	1	0	1
STR_AA7347AA_AS	Streptococcus dysgalactiae	Europe	Animal	7	1	0	2	2	2	0	5	2	2	1	2	1	2	2	2	3	1	3	1	0	2
STR_CA1425AA_AS	Streptococcus pyogenes	Oceania	Human	6	1	7	1	1	2	1	0	0	0	0	0	0	0	0	0	0	0	0	0	0	0
STR_CA1459AA_AS	Streptococcus pyogenes	Oceania	Human	6	1	7	1	1	2	1	0	0	0	0	0	0	0	0	0	0	0	0	0	0	0
STR_CA1463AA_AS	Streptococcus pyogenes	Oceania	Human	6	1	7	1	1	2	1	0	0	0	0	0	0	0	0	0	0	0	0	0	0	0
STR_CA1477AA_AS	Streptococcus pyogenes	Oceania	Human	6	1	7	1	1	2	1	0	0	0	0	0	0	0	0	0	0	0	0	0	0	0
STR_CA1481AA_AS	Streptococcus pyogenes	Oceania	Human	6	1	7	1	1	2	1	0	0	0	0	0	0	0	0	0	0	0	0	0	0	0
STR_CA1495AA_AS	Streptococcus pyogenes	Oceania	Human	6	1	7	1	1	2	1	0	0	0	0	0	0	0	0	0	0	0	0	0	0	0
STR_CA1497AA_AS	Streptococcus pyogenes	Oceania	Human	6	1	7	1	1	2	1	0	0	0	0	0	0	0	0	0	0	0	0	0	0	0
STR_CA1507AA_AS	Streptococcus pyogenes	Oceania	Human	6	1	7	1	1	2	1	0	0	0	0	0	0	0	0	0	0	0	0	0	0	0
STR_CA1512AA_AS	Streptococcus pyogenes	Oceania	Human	6	1	7	1	1	2	1	0	0	0	0	0	0	0	0	0	0	0	0	0	0	0
STR_CA1557AA_AS	Streptococcus pyogenes	Oceania	Human	6	1	7	1	1	2	1	0	0	0	0	0	0	0	0	0	0	0	0	0	0	0
STR_CA1613AA_AS	Streptococcus pyogenes	Oceania	Human	6	1	7	1	1	2	1	0	0	0	0	0	0	0	0	0	0	0	0	0	0	0
STR_CA1641AA_AS	Streptococcus pyogenes	Oceania	Human	6	1	7	1	1	2	1	0	0	0	0	0	0	0	0	0	0	0	0	0	0	0
STR_CA1669AA_AS	Streptococcus pyogenes	Oceania	Human	6	1	7	1	1	2	1	0	0	0	0	0	0	0	0	0	0	0	0	0	0	0
STR_CA1697AA_AS	Streptococcus pyogenes	Oceania	Human	6	1	7	1	1	2	1	0	0	0	0	0	0	0	0	0	0	0	0	0	0	0
STR_CA1763AA_AS	Streptococcus pyogenes	Oceania	Human	6	1	7	1	1	2	1	0	0	0	0	0	0	0	0	0	0	0	0	0	0	0
STR_CA1795AA_AS	Streptococcus pyogenes	Oceania	Human	6	1	7	1	1	2	1	0	0	0	0	0	0	0	0	0	0	0	0	0	0	0
STR_CA1812AA_AS	Streptococcus pyogenes	Oceania	Human	6	1	7	1	1	2	1	0	0	0	0	0	0	0	0	0	0	0	0	0	0	0
STR_CA1832AA_AS	Streptococcus pyogenes	Oceania	Human	6	1	7	1	1	2	1	0	0	0	0	0	0	0	0	0	0	0	0	0	0	0
STR_CA1834AA_AS	Streptococcus pyogenes	Oceania	Human	6	1	7	1	1	2	1	0	0	0	0	0	0	0	0	0	0	0	0	0	0	0
STR_CA1835AA_AS	Streptococcus pyogenes	Oceania	Human	6	1	7	1	1	2	1	0	0	0	0	0	0	0	0	0	0	0	0	0	0	0
STR_CA1836AA_AS	Streptococcus pyogenes	Oceania	Human	6	1	7	1	1	2	1	0	0	0	0	0	0	0	0	0	0	0	0	0	0	0
STR_CA1841AA_AS	Streptococcus pyogenes	Oceania	Human	6	1	7	1	1	2	1	0	0	0	0	0	0	0	0	0	0	0	0	0	0	0
STR_CA1845AA_AS	Streptococcus pyogenes	Oceania	Human	6	1	7	1	1	2	1	0	0	0	0	0	0	0	0	0	0	0	0	0	0	0
STR_CA1884AA_AS	Streptococcus pyogenes	Oceania	Human	6	1	7	1	1	2	1	0	0	0	0	0	0	0	0	0	0	0	0	0	0	0
STR_CA1889AA_AS	Streptococcus pyogenes	Oceania	Human	6	1	7	1	1	2	1	0	0	0	0	0	0	0	0	0	0	0	0	0	0	0
STR_CA1904AA_AS	Streptococcus pyogenes	Oceania	Human	6	1	7	1	1	2	1	0	0	0	0	0	0	0	0	0	0	0	0	0	0	0
STR_CA1920AA_AS	Streptococcus pyogenes	Oceania	Human	6	1	7	1	1	2	1	0	0	0	0	0	0	0	0	0	0	0	0	0	0	0
STR_CA1937AA_AS	Streptococcus pyogenes	Oceania	Human	6	1	7	1	1	2	1	0	0	0	0	0	0	0	0	0	0	0	0	0	0	0
STR_CA1938AA_AS	Streptococcus pyogenes	Oceania	Human	6	1	7	1	1	2	1	0	0	0	0	0	0	0	0	0	0	0	0	0	0	0
STR_CA1941AA_AS	Streptococcus pyogenes	Oceania	Human	6	1	7	1	1	2	1	0	0	0	0	0	0	0	0	0	0	0	0	0	0	0
STR_CA1949AA_AS	Streptococcus pyogenes	Oceania	Human	6	1	7	1	1	2	1	0	0	0	0	0	0	0	0	0	0	0	0	0	0	0
STR_CA1991AA_AS	Streptococcus pyogenes	Africa	Human	6	1	7	1	1	2	1	0	0	0	0	0	0	0	0	0	0	0	0	0	0	0
STR_CA1993AA_AS	Streptococcus pyogenes	Africa	Human	6	1	7	1	1	2	1	0	0	0	0	0	0	0	0	0	0	0	0	0	0	0
STR_CA2004AA_AS	Streptococcus pyogenes	Africa	Human	6	1	7	1	1	2	1	0	0	0	0	0	0	0	0	0	0	0	0	0	0	0
STR_CA2018AA_AS	Streptococcus pyogenes	Africa	Human	6	1	7	1	1	2	1	0	0	0	0	0	0	0	0	0	0	0	0	0	0	0
STR_CA2021AA_AS	Streptococcus pyogenes	Africa	Human	6	1	7	1	1	2	1	0	0	0	0	0	0	0	0	0	0	0	0	0	0	0
STR_CA2024AA_AS	Streptococcus pyogenes	Africa	Human	6	1	7	1	1	2	1	0	0	0	0	0	0	0	0	0	0	0	0	0	0	0
STR_CA2035AA_AS	Streptococcus pyogenes	Africa	Human	6	1	7	1	1	2	1	0	0	0	0	0	0	0	0	0	0	0	0	0	0	0
STR_CA2037AA_AS	Streptococcus pyogenes	Africa	Human	6	1	7	1	1	2	1	0	0	0	0	0	0	0	0	0	0	0	0	0	0	0
STR_CA2047AA_AS	Streptococcus pyogenes	Africa	Human	6	1	7	1	1	2	1	0	0	0	0	0	0	0	0	0	0	0	0	0	0	0
STR_CA2062AA_AS	Streptococcus pyogenes	Africa	Human	6	1	7	1	1	2	1	0	0	0	0	0	0	0	0	0	0	0	0	0	0	0
STR_CA2071AA_AS	Streptococcus pyogenes	Africa	Human	6	1	7	1	1	2	1	0	0	0	0	0	0	0	0	0	0	0	0	0	0	0
STR_CA2081AA_AS	Streptococcus pyogenes	Africa	Human	6	1	7	1	1	2	1	0	0	0	0	0	0	0	0	0	0	0	0	0	0	0
STR_CA2084AA_AS	Streptococcus pyogenes	Africa	Human	6	1	7	1	1	2	1	0	0	0	0	0	0	0	0	0	0	0	0	0	0	0
STR_CA2106AA_AS	Streptococcus pyogenes	Africa	Human	6	1	7	1	1	2	1	0	0	0	0	0	0	0	0	0	0	0	0	0	0	0
STR_CA2115AA_AS	Streptococcus pyogenes	Africa	Human	6	1	7	1	1	2	1	0	0	0	0	0	0	0	0	0	0	0	0	0	0	0
STR_CA2118AA_AS	Streptococcus pyogenes	Africa	Human	6	1	7	1	1	2	1	0	0	0	0	0	0	0	0	0	0	0	0	0	0	0
STR_CA2132AA_AS	Streptococcus pyogenes	Africa	Human	6	1	7	1	1	2	1	0	0	0	0	0	0	0	0	0	0	0	0	0	0	0
STR_CA2141AA_AS	Streptococcus pyogenes	Africa	Human	6	1	7	1	1	2	1	0	0	0	0	0	0	0	0	0	0	0	0	0	0	0
STR_CA2149AA_AS	Streptococcus pyogenes	Africa	Human	6	1	7	1	1	2	1	0	0	0	0	0	0	0	0	0	0	0	0	0	0	0
STR_CA2151AA_AS	Streptococcus pyogenes	Africa	Human	6	1	7	1	1	2	1	0	0	0	0	0	0	0	0	0	0	0	0	0	0	0
STR_CA2155AA_AS	Streptococcus pyogenes	Africa	Human	6	1	7	1	1	2	1	0	0	0	0	0	0	0	0	0	0	0	0	0	0	0
STR_CA2166AA_AS	Streptococcus pyogenes	Africa	Human	6	1	7	1	1	2	1	0	0	0	0	0	0	0	0	0	0	0	0	0	0	0
STR_CA2216AA_AS	Streptococcus pyogenes	Oceania	Human	6	1	7	1	1	2	1	0	0	0	0	0	0	0	0	0	0	0	0	0	0	0
STR_CA2260AA_AS	Streptococcus pyogenes	Oceania	Human	6	1	7	1	1	2	1	0	0	0	0	0	0	0	0	0	0	0	0	0	0	0
STR_CA2275AA_AS	Streptococcus pyogenes	Oceania	Human	6	1	7	1	1	2	1	0	0	0	0	0	0	0	0	0	0	0	0	0	0	0
STR_CA2293AA_AS	Streptococcus pyogenes	Oceania	Human	6	1	7	1	1	2	1	0	0	0	0	0	0	0	0	0	0	0	0	0	0	0
STR_CA2298AA_AS	Streptococcus pyogenes	Oceania	Human	6	1	7	1	1	2	1	0	0	0	0	0	0	0	0	0	0	0	0	0	0	0
STR_CA2318AA_AS	Streptococcus pyogenes	Oceania	Human	6	1	7	1	1	2	1	0	0	0	0	0	0	0	0	0	0	0	0	0	0	0
STR_CA2348AA_AS	Streptococcus pyogenes	Oceania	Human	6	1	7	1	1	2	1	0	0	0	0	0	0	0	0	0	0	0	0	0	0	0
STR_CA2359AA_AS	Streptococcus pyogenes	Oceania	Human	6	1	7	1	1	2	1	0	0	0	0	0	0	0	0	0	0	0	0	0	0	0
STR_CA2371AA_AS	Streptococcus pyogenes	Oceania	Human	6	1	7	1	1	2	1	0	0	0	0	0	0	0	0	0	0	0	0	0	0	0
STR_CA2408AA_AS	Streptococcus pyogenes	Oceania	Human	6	1	7	1	1	2	1	0	0	0	0	0	0	0	0	0	0	0	0	0	0	0
STR_CA2447AA_AS	Streptococcus pyogenes	Africa	Human	6	1	7	1	1	2	1	0	0	0	0	0	0	0	0	0	0	0	0	0	0	0
STR_CA2457AA_AS	Streptococcus pyogenes	Africa	Human	6	1	7	1	1	2	1	0	0	0	0	0	0	0	0	0	0	0	0	0	0	0
STR_CA2459AA_AS	Streptococcus pyogenes	Africa	Human	6	1	7	1	1	2	1	0	0	0	0	0	0	0	0	0	0	0	0	0	0	0
STR_CA2460AA_AS	Streptococcus pyogenes	Africa	Human	6	1	7	1	1	2	1	0	0	0	0	0	0	0	0	0	0	0	0	0	0	0
STR_CA2462AA_AS	Streptococcus pyogenes	Africa	Human	6	1	7	1	1	2	1	0	0	0	0	0	0	0	0	0	0	0	0	0	0	0
STR_CA2470AA_AS	Streptococcus pyogenes	Africa	Human	6	1	7	1	1	2	1	0	0	0	0	0	0	0	0	0	0	0	0	0	0	0
STR_CA2473AA_AS	Streptococcus pyogenes	Africa	Human	6	1	7	1	1	2	1	0	0	0	0	0	0	0	0	0	0	0	0	0	0	0
STR_CA2475AA_AS	Streptococcus pyogenes	Africa	Human	6	1	7	1	1	2	1	0	0	0	0	0	0	0	0	0	0	0	0	0	0	0
STR_CA2483AA_AS	Streptococcus pyogenes	Africa	Human	6	1	7	1	1	2	1	0	0	0	0	0	0	0	0	0	0	0	0	0	0	0
STR_CA2485AA_AS	Streptococcus pyogenes	Africa	Human	6	1	7	1	1	2	1	0	0	0	0	0	0	0	0	0	0	0	0	0	0	0
STR_CA2503AA_AS	Streptococcus pyogenes	Africa	Human	6	1	7	1	1	2	1	0	0	0	0	0	0	0	0	0	0	0	0	0	0	0
STR_CA2511AA_AS	Streptococcus pyogenes	Africa	Human	6	1	7	1	1	2	1	0	0	0	0	0	0	0	0	0	0	0	0	0	0	0
STR_CA2516AA_AS	Streptococcus pyogenes	Africa	Human	6	1	7	1	1	2	1	0	0	0	0	0	0	0	0	0	0	0	0	0	0	0
STR_CA2546AA_AS	Streptococcus pyogenes	South_America	Human	6	1	7	1	1	2	1	0	0	0	0	0	0	0	0	0	0	0	0	0	0	0
STR_CA2558AA_AS	Streptococcus pyogenes	Europe	Human	6	1	7	1	1	2	1	0	0	0	0	0	0	0	0	0	0	0	0	0	0	0
STR_CA2591AA_AS	Streptococcus pyogenes	South_America	Human	6	1	7	1	1	2	1	0	0	0	0	0	0	0	0	0	0	0	0	0	0	0
STR_CA2663AA_AS	Streptococcus pyogenes	Oceania	Human	6	1	7	1	1	2	1	0	0	0	0	0	0	0	0	0	0	0	0	0	0	0
STR_CA2722AA_AS	Streptococcus pyogenes	Oceania	Human	6	1	7	1	1	2	1	0	0	0	0	0	0	0	0	0	0	0	0	0	0	0
STR_CA2728AA_AS	Streptococcus pyogenes	Oceania	Human	6	1	7	1	1	2	1	0	0	0	0	0	0	0	0	0	0	0	0	0	0	0
STR_CA2743AA_AS	Streptococcus pyogenes	Oceania	Human	6	1	7	1	1	2	1	0	0	0	0	0	0	0	0	0	0	0	0	0	0	0
STR_CA2747AA_AS	Streptococcus pyogenes	Africa	Human	6	1	7	1	1	2	1	0	0	0	0	0	0	0	0	0	0	0	0	0	0	0
STR_CA2754AA_AS	Streptococcus pyogenes	Africa	Human	6	1	7	1	1	2	1	0	0	0	0	0	0	0	0	0	0	0	0	0	0	0
STR_CA2766AA_AS	Streptococcus pyogenes	Africa	Human	6	1	7	1	1	2	1	0	0	0	0	0	0	0	0	0	0	0	0	0	0	0
STR_CA2767AA_AS	Streptococcus pyogenes	Africa	Human	6	1	7	1	1	2	1	0	0	0	0	0	0	0	0	0	0	0	0	0	0	0
STR_CA2782AA_AS	Streptococcus pyogenes	Africa	Human	6	1	7	1	1	2	1	0	0	0	0	0	0	0	0	0	0	0	0	0	0	0
STR_CA2784AA_AS	Streptococcus pyogenes	Africa	Human	6	1	7	1	1	2	1	0	0	0	0	0	0	0	0	0	0	0	0	0	0	0
STR_CA2785AA_AS	Streptococcus pyogenes	Africa	Human	6	1	7	1	1	2	1	0	0	0	0	0	0	0	0	0	0	0	0	0	0	0
STR_CA2786AA_AS	Streptococcus pyogenes	Africa	Human	6	1	7	1	1	2	1	0	0	0	0	0	0	0	0	0	0	0	0	0	0	0
STR_CA2790AA_AS	Streptococcus pyogenes	Africa	Human	6	1	7	1	1	2	1	0	0	0	0	0	0	0	0	0	0	0	0	0	0	0
STR_CA2945AA_AS	Streptococcus pyogenes	South_America	Human	6	1	7	1	1	2	1	0	0	0	0	0	0	0	0	0	0	0	0	0	0	0
STR_CA2984AA_AS	Streptococcus pyogenes	Europe	Human	6	1	7	1	1	2	1	0	0	0	0	0	0	0	0	0	0	0	0	0	0	0
STR_CA3153AA_AS	Streptococcus canis	Europe	Animal	7	2	7	2	2	1	0	0	1	0	0	2	1	0	0	0	3	1	3	1	1	3
STR_CA3469AA_AS	Streptococcus pyogenes	Europe	Human	6	1	7	1	1	2	1	0	0	0	0	0	0	0	0	0	0	0	0	0	0	0
STR_CA3477AA_AS	Streptococcus pyogenes	Europe	Human	6	1	7	1	1	2	1	0	0	0	0	0	0	0	0	0	0	0	0	0	0	0
STR_CA3508AA_AS	Streptococcus pyogenes	Europe	Human	6	1	7	1	1	2	1	0	0	0	0	0	0	0	0	0	0	0	0	0	0	0
STR_CA5718AA_AS	Streptococcus dysgalactiae	Asia	Human	7	1	0	2	2	2	0	5	2	2	1	2	1	2	2	2	3	1	3	1	0	3
STR_CB6274AA_AS	Streptococcus dysgalactiae	Europe	Human	7	1	0	2	2	2	0	5	2	2	1	2	1	2	2	2	3	1	3	1	0	1
STR_CB6835AA_AS	Streptococcus pyogenes	Oceania	Human	6	1	7	1	1	2	1	0	0	0	0	0	0	0	0	0	0	0	0	0	0	0
STR_CB8164AA_AS	Streptococcus pyogenes	North_America	Human	6	1	7	1	1	2	1	0	0	0	0	0	0	0	0	0	0	0	0	0	0	0
STR_CB8352AA_AS	Streptococcus pyogenes	North_America	Human	6	1	7	1	1	2	1	0	0	0	0	0	0	0	0	0	0	0	0	0	0	0
STR_CB8372AA_AS	Streptococcus pyogenes	North_America	Human	6	1	7	1	1	2	1	0	0	0	0	0	0	0	0	0	0	0	0	0	0	0
STR_CB8554AA_AS	Streptococcus dysgalactiae	Europe	Animal	7	1	0	2	2	2	0	5	2	2	1	2	1	2	2	2	3	1	3	1	0	2
STR_CB9280AA_AS	Streptococcus pyogenes	Europe	Human	6	1	7	1	1	2	1	0	0	0	0	0	0	0	0	0	0	0	0	0	0	0
STR_DA6686AA_AS	Streptococcus pyogenes	Asia	Human	6	1	7	1	1	2	1	0	0	0	0	0	0	0	0	0	0	0	0	0	0	0
STR_DA7013AA_AS	Streptococcus pyogenes	North_America	Human	6	1	7	1	1	2	1	0	0	0	0	0	0	0	0	0	0	0	0	0	0	0
STR_DB5125AA_AS	Streptococcus pyogenes	Europe	Human	6	1	7	1	1	2	1	0	0	0	0	0	0	0	0	0	0	0	0	0	0	0
STR_EA0658AA_AS	Streptococcus canis	Asia	Human	7	2	7	2	2	1	0	0	1	0	0	2	1	0	0	0	3	1	3	1	1	3
STR_EA4708AA_AS	Streptococcus pyogenes	North_America	Human	6	1	7	1	1	2	1	0	0	0	0	0	0	0	0	0	0	0	0	0	0	0
STR_EA5477AA_AS	Streptococcus pyogenes	North_America	Human	6	1	7	1	1	2	1	0	0	0	0	0	0	0	0	0	0	0	0	0	0	0
STR_FA0420AA_AS	Streptococcus dysgalactiae	Europe	Animal	7	1	0	2	2	2	0	5	2	2	1	2	1	2	2	2	3	1	3	1	0	1
STR_FA0422AA_AS	Streptococcus dysgalactiae	Europe	Animal	7	1	0	2	2	2	0	5	2	2	1	2	1	2	2	2	3	1	3	1	0	1
STR_GA0163AA_AS	Streptococcus dysgalactiae	North_America	Human	7	1	0	2	2	2	0	5	2	2	1	2	1	2	2	2	3	1	3	1	0	2
STR_IA5451AA_AS	Streptococcus pyogenes	Europe	Human	6	1	7	1	1	2	1	0	0	0	0	0	0	0	0	0	0	0	0	0	0	0
STR_IA8439AA_AS	Streptococcus dysgalactiae	Europe	Human	7	1	0	2	2	2	0	5	2	2	1	2	1	2	2	2	3	1	3	1	0	1
STR_IA8583AA_AS	Streptococcus pyogenes	Asia	Human	6	1	7	1	1	2	1	0	0	0	0	0	0	0	0	0	0	0	0	0	0	0
STR_IA8626AA_AS	Streptococcus pyogenes	Asia	Human	6	1	7	1	1	2	1	0	0	0	0	0	0	0	0	0	0	0	0	0	0	0
STR_IA8779AA_AS	Streptococcus pyogenes	Asia	Human	6	1	7	1	1	2	1	0	0	0	0	0	0	0	0	0	0	0	0	0	0	0
STR_IA9057AA_AS	Streptococcus pyogenes	North_America	Human	6	1	7	1	1	2	1	0	0	0	0	0	0	0	0	0	0	0	0	0	0	0
STR_IA9422AA_AS	Streptococcus pyogenes	North_America	Human	6	1	7	1	1	2	1	0	0	0	0	0	0	0	0	0	0	0	0	0	0	0
STR_IA9494AA_AS	Streptococcus pyogenes	North_America	Human	6	1	7	1	1	2	1	0	0	0	0	0	0	0	0	0	0	0	0	0	0	0
STR_IA9530AA_AS	Streptococcus pyogenes	North_America	Human	6	1	7	1	1	2	1	0	0	0	0	0	0	0	0	0	0	0	0	0	0	0
STR_IA9801AA_AS	Streptococcus pyogenes	North_America	Human	6	1	7	1	1	2	1	0	0	0	0	0	0	0	0	0	0	0	0	0	0	0
STR_IA9807AA_AS	Streptococcus pyogenes	North_America	Human	6	1	7	1	1	2	1	0	0	0	0	0	0	0	0	0	0	0	0	0	0	0
STR_IA9845AA_AS	Streptococcus pyogenes	North_America	Human	6	1	7	1	1	2	1	0	0	0	0	0	0	0	0	0	0	0	0	0	0	0
STR_IA9856AA_AS	Streptococcus pyogenes	North_America	Human	6	1	7	1	1	2	1	0	0	0	0	0	0	0	0	0	0	0	0	0	0	0
STR_IA9940AA_AS	Streptococcus pyogenes	North_America	Human	6	1	7	1	1	2	1	0	0	0	0	0	0	0	0	0	0	0	0	0	0	0
STR_JA0617AA_AS	Streptococcus pyogenes	North_America	Human	6	1	7	1	1	2	1	0	0	0	0	0	0	0	0	0	0	0	0	0	0	0
STR_JA0738AA_AS	Streptococcus pyogenes	North_America	Human	6	1	7	1	1	2	1	0	0	0	0	0	0	0	0	0	0	0	0	0	0	0
STR_JA0777AA_AS	Streptococcus pyogenes	North_America	Human	6	1	7	1	1	2	1	0	0	0	0	0	0	0	0	0	0	0	0	0	0	0
STR_JA3877AA_AS	Streptococcus pyogenes	North_America	Human	6	1	7	1	1	2	1	0	0	0	0	0	0	0	0	0	0	0	0	0	0	0
STR_RA2922AA_AS	Streptococcus pyogenes	Oceania	Human	6	1	7	1	1	2	1	0	0	0	0	0	0	0	0	0	0	0	0	0	0	0
STR_RA7140AA_AS	Streptococcus canis	Europe	Animal	7	2	7	2	2	1	0	0	1	0	0	2	1	0	0	0	3	1	3	1	1	3
STR_RA8077AA_AS	Streptococcus pyogenes	North_America	Human	6	1	7	1	1	2	1	0	0	0	0	0	0	0	0	0	0	0	0	0	0	0
STR_RA8138AA_AS	Streptococcus pyogenes	North_America	Human	6	1	7	1	1	2	1	0	0	0	0	0	0	0	0	0	0	0	0	0	0	0
STR_RA8170AA_AS	Streptococcus pyogenes	North_America	Human	6	1	7	1	1	2	1	0	0	0	0	0	0	0	0	0	0	0	0	0	0	0
STR_RA8386AA_AS	Streptococcus pyogenes	North_America	Human	6	1	7	1	1	2	1	0	0	0	0	0	0	0	0	0	0	0	0	0	0	0
STR_RA8730AA_AS	Streptococcus pyogenes	North_America	Human	6	1	7	1	1	2	1	0	0	0	0	0	0	0	0	0	0	0	0	0	0	0
STR_RA9256AA_AS	Streptococcus pyogenes	North_America	Human	6	1	7	1	1	2	1	0	0	0	0	0	0	0	0	0	0	0	0	0	0	0
STR_RA9326AA_AS	Streptococcus pyogenes	North_America	Human	6	1	7	1	1	2	1	0	0	0	0	0	0	0	0	0	0	0	0	0	0	0
STR_RA9969AA_AS	Streptococcus pyogenes	North_America	Human	6	1	7	1	1	2	1	0	0	0	0	0	0	0	0	0	0	0	0	0	0	0
STR_SA0111AA_AS	Streptococcus pyogenes	North_America	Human	6	1	7	1	1	2	1	0	0	0	0	0	0	0	0	0	0	0	0	0	0	0
STR_SA0237AA_AS	Streptococcus pyogenes	North_America	Human	6	1	7	1	1	2	1	0	0	0	0	0	0	0	0	0	0	0	0	0	0	0
STR_SA0256AA_AS	Streptococcus pyogenes	North_America	Human	6	1	7	1	1	2	1	0	0	0	0	0	0	0	0	0	0	0	0	0	0	0
STR_SA0275AA_AS	Streptococcus pyogenes	North_America	Human	6	1	7	1	1	2	1	0	0	0	0	0	0	0	0	0	0	0	0	0	0	0
STR_SA0654AA_AS	Streptococcus pyogenes	North_America	Human	6	1	7	1	1	2	1	0	0	0	0	0	0	0	0	0	0	0	0	0	0	0
STR_TA1577AA_AS	Streptococcus pyogenes	North_America	Human	6	1	7	1	1	2	1	0	0	0	0	0	0	0	0	0	0	0	0	0	0	0
STR_TA1582AA_AS	Streptococcus pyogenes	North_America	Human	6	1	7	1	1	2	1	0	0	0	0	0	0	0	0	0	0	0	0	0	0	0
STR_TA1682AA_AS	Streptococcus pyogenes	North_America	Human	6	1	7	1	1	2	1	0	0	0	0	0	0	0	0	0	0	0	0	0	0	0
STR_TA2042AA_AS	Streptococcus pyogenes	North_America	Human	6	1	7	1	1	2	1	0	0	0	0	0	0	0	0	0	0	0	0	0	0	0
STR_TA2065AA_AS	Streptococcus pyogenes	North_America	Human	6	1	7	1	1	2	1	0	0	0	0	0	0	0	0	0	0	0	0	0	0	0
STR_TA2322AA_AS	Streptococcus pyogenes	North_America	Human	6	1	7	1	1	2	1	0	0	0	0	0	0	0	0	0	0	0	0	0	0	0
STR_TA2408AA_AS	Streptococcus pyogenes	North_America	Human	6	1	7	1	1	2	1	0	0	0	0	0	0	0	0	0	0	0	0	0	0	0
STR_TA3148AA_AS	Streptococcus pyogenes	Oceania	Human	6	1	7	1	1	2	1	0	0	0	0	0	0	0	0	0	0	0	0	0	0	0
STR_TA5030AA_AS	Streptococcus dysgalactiae	Asia	Animal	7	1	0	2	2	2	0	5	2	2	1	2	1	2	2	2	3	1	3	1	0	1

## Sheet: Figure_S1
	Source Data: Figure S1
	Oxcal Ver. 4.4.4 (Bronk Ramsey 2021)
	https://c14.arch.ox.ac.uk/oxcal/OxCal.html
	Plot()
	{
	Curve("SHCal20","shcal20.14c");
	R_Date("PSUAMS-17645",725,15);
	};

## Sheet: Figure_S2a
Source Data: Figure S2a
contig	bin	mean_dep	log_dep			Contig_ID	Size
contig_1	1	8.25	0.966142			contig_1	125165
contig_1	101	13.9	1.17319			contig_10	110215
contig_1	201	8.04	0.956168			contig_11	31553
contig_1	301	12.53	1.1313			contig_12	16904
contig_1	401	14.01	1.17638			contig_13	104297
contig_1	501	21.14	1.34518			contig_14	25035
contig_1	601	24.13	1.40019			contig_15	42503
contig_1	701	13.78	1.16967			contig_16	3306
contig_1	801	18.42	1.28825			contig_17	3412
contig_1	901	15.09	1.20656			contig_18	2244
contig_1	1001	14.72	1.19645			contig_19	29339
contig_1	1101	21.53	1.35276			contig_2	30294
contig_1	1201	9.7	1.02938			contig_20	93265
contig_1	1301	17.34	1.2634			contig_21	41076
contig_1	1401	16.61	1.24576			contig_22	14171
contig_1	1501	16.46	1.24204			contig_23	21445
contig_1	1601	20.95	1.34143			contig_24	99718
contig_1	1701	18.54	1.29092			contig_25	50838
contig_1	1801	15.9	1.22789			contig_26	69262
contig_1	1901	22.63	1.37346			contig_27	55196
contig_1	2001	19.33	1.30814			contig_28	71686
contig_1	2101	17.25	1.26126			contig_29	28101
contig_1	2201	20.81	1.33866			contig_3	101489
contig_1	2301	22.93	1.37894			contig_4	29130
contig_1	2401	25.6	1.42488			contig_5	250505
contig_1	2501	16.05	1.23172			contig_6	26636
contig_1	2601	11.12	1.0835			contig_7	119494
contig_1	2701	6.41	0.869818			contig_8	85460
contig_1	2801	14.55	1.19173			contig_9	21757
contig_1	2901	19.01	1.30125
contig_1	3001	14.7	1.1959
contig_1	3101	13.61	1.16465
contig_1	3201	15.15	1.20817
contig_1	3301	10.43	1.05805
contig_1	3401	12.76	1.13862
contig_1	3501	13.59	1.16406
contig_1	3601	9.92	1.03822
contig_1	3701	15.45	1.21617
contig_1	3801	22.67	1.3742
contig_1	3901	24.9	1.4133
contig_1	4001	17.87	1.27577
contig_1	4101	22.82	1.37694
contig_1	4201	13.55	1.16286
contig_1	4301	23.19	1.38364
contig_1	4401	15.9	1.22789
contig_1	4501	13.05	1.14768
contig_1	4601	18.82	1.2971
contig_1	4701	14.52	1.19089
contig_1	4801	15.41	1.21511
contig_1	4901	14.64	1.19424
contig_1	5001	14.2	1.18184
contig_1	5101	16.37	1.2398
contig_1	5201	15.53	1.21827
contig_1	5301	17.61	1.26975
contig_1	5401	21.22	1.34674
contig_1	5501	16.84	1.25139
contig_1	5601	12.96	1.14489
contig_1	5701	14.77	1.19783
contig_1	5801	17.65	1.27068
contig_1	5901	15.13	1.20763
contig_1	6001	25.61	1.42504
contig_1	6101	18.81	1.29688
contig_1	6201	18.47	1.28937
contig_1	6301	26.98	1.44685
contig_1	6401	25.39	1.42144
contig_1	6501	11.55	1.09864
contig_1	6601	14.09	1.17869
contig_1	6701	16.94	1.25382
contig_1	6801	19.16	1.30449
contig_1	6901	14.08	1.1784
contig_1	7001	17.02	1.25575
contig_1	7101	11.61	1.10072
contig_1	7201	13.38	1.15776
contig_1	7301	15.29	1.21192
contig_1	7401	21.14	1.34518
contig_1	7501	10.25	1.05115
contig_1	7601	11.39	1.09307
contig_1	7701	14.08	1.1784
contig_1	7801	10.94	1.077
contig_1	7901	14.94	1.20249
contig_1	8001	18.67	1.2938
contig_1	8101	22.19	1.3653
contig_1	8201	20.02	1.32263
contig_1	8301	15.3	1.21219
contig_1	8401	17.05	1.25648
contig_1	8501	12.46	1.12905
contig_1	8601	15.84	1.22634
contig_1	8701	11.12	1.0835
contig_1	8801	15.55	1.2188
contig_1	8901	19.31	1.30771
contig_1	9001	18.24	1.28421
contig_1	9101	13.56	1.16316
contig_1	9201	20.47	1.33183
contig_1	9301	20.6	1.33445
contig_1	9401	22.81	1.37676
contig_1	9501	16.66	1.24699
contig_1	9601	15.74	1.22376
contig_1	9701	17.16	1.25912
contig_1	9801	15.93	1.22866
contig_1	9901	22.77	1.37603
contig_1	10001	21.38	1.34986
contig_1	10101	34.15	1.54593
contig_1	10201	27.07	1.44824
contig_1	10301	18.93	1.29951
contig_1	10401	17.26	1.2615
contig_1	10501	16.49	1.24279
contig_1	10601	19.44	1.31048
contig_1	10701	27.83	1.45984
contig_1	10801	22.02	1.36211
contig_1	10901	15.63	1.22089
contig_1	11001	13.82	1.17085
contig_1	11101	14.33	1.18554
contig_1	11201	11.17	1.08529
contig_1	11301	9.96	1.03981
contig_1	11401	17.92	1.27692
contig_1	11501	19.16	1.30449
contig_1	11601	12.9	1.14301
contig_1	11701	10.17	1.04805
contig_1	11801	10.54	1.06221
contig_1	11901	16.2	1.23553
contig_1	12001	20.55	1.33345
contig_1	12101	23.26	1.38489
contig_1	12201	13.58	1.16376
contig_1	12301	18.43	1.28847
contig_1	12401	11.26	1.08849
contig_1	12501	4.64	0.751279
contig_1	12601	3.15	0.618048
contig_1	12701	5.78	0.83123
contig_1	12801	2.89	0.58995
contig_1	12901	4.08	0.705864
contig_1	13001	4.45	0.736397
contig_1	13101	6.94	0.899821
contig_1	13201	6.37	0.867467
contig_1	13301	14.74	1.197
contig_1	13401	16.01	1.2307
contig_1	13501	17.31	1.26269
contig_1	13601	21.14	1.34518
contig_1	13701	20.17	1.32572
contig_1	13801	22.24	1.36624
contig_1	13901	12.41	1.12743
contig_1	14001	12.72	1.13735
contig_1	14101	15	1.20412
contig_1	14201	13.65	1.16584
contig_1	14301	13.9	1.17319
contig_1	14401	12	1.11394
contig_1	14501	18.89	1.29863
contig_1	14601	19.69	1.31576
contig_1	14701	21.17	1.34577
contig_1	14801	17.7	1.27184
contig_1	14901	20.94	1.34124
contig_1	15001	19.92	1.32056
contig_1	15101	14.5	1.19033
contig_1	15201	20.28	1.32797
contig_1	15301	11.75	1.10551
contig_1	15401	14.04	1.17725
contig_1	15501	21.83	1.35851
contig_1	15601	16.98	1.25479
contig_1	15701	9.64	1.02694
contig_1	15801	11.14	1.08422
contig_1	15901	18.05	1.27989
contig_1	16001	23.02	1.38057
contig_1	16101	19.61	1.31408
contig_1	16201	19.14	1.30406
contig_1	16301	23.69	1.39252
contig_1	16401	19.06	1.30233
contig_1	16501	22.56	1.37218
contig_1	16601	18.04	1.27967
contig_1	16701	16.09	1.23274
contig_1	16801	21.97	1.36116
contig_1	16901	23.71	1.39287
contig_1	17001	19.61	1.31408
contig_1	17101	19.27	1.30685
contig_1	17201	29.02	1.47741
contig_1	17301	17.9	1.27646
contig_1	17401	15.58	1.21958
contig_1	17501	15.54	1.21854
contig_1	17601	18.97	1.30038
contig_1	17701	12.47	1.12937
contig_1	17801	11.76	1.10585
contig_1	17901	12.21	1.1209
contig_1	18001	12.09	1.11694
contig_1	18101	17.23	1.26079
contig_1	18201	19.82	1.31848
contig_1	18301	15.48	1.21696
contig_1	18401	15.48	1.21696
contig_1	18501	17.53	1.26788
contig_1	18601	14.46	1.18921
contig_1	18701	20.16	1.32552
contig_1	18801	23.2	1.38382
contig_1	18901	18.7	1.29447
contig_1	19001	14.91	1.20167
contig_1	19101	14.18	1.18127
contig_1	19201	18.97	1.30038
contig_1	19301	19.73	1.3166
contig_1	19401	17.54	1.26811
contig_1	19501	23.54	1.38987
contig_1	19601	22.04	1.36248
contig_1	19701	23.15	1.38292
contig_1	19801	17.72	1.27231
contig_1	19901	21.98	1.36135
contig_1	20001	13.22	1.1529
contig_1	20101	14.84	1.19976
contig_1	20201	16.97	1.25455
contig_1	20301	17.52	1.26764
contig_1	20401	13.82	1.17085
contig_1	20501	9.21	1.00903
contig_1	20601	14.39	1.18724
contig_1	20701	26.92	1.44592
contig_1	20801	23.77	1.39393
contig_1	20901	19.58	1.31345
contig_1	21001	24.46	1.40586
contig_1	21101	19.78	1.31765
contig_1	21201	14.16	1.1807
contig_1	21301	18.19	1.28307
contig_1	21401	15.69	1.22246
contig_1	21501	17.45	1.266
contig_1	21601	12.24	1.12189
contig_1	21701	16.02	1.23096
contig_1	21801	25.18	1.41797
contig_1	21901	17.1	1.25768
contig_1	22001	14.05	1.17754
contig_1	22101	17.15	1.25888
contig_1	22201	20.04	1.32305
contig_1	22301	19.86	1.31931
contig_1	22401	16.85	1.25164
contig_1	22501	6.19	0.856729
contig_1	22601	4.5	0.740363
contig_1	22701	8.3	0.968483
contig_1	22801	12.97	1.1452
contig_1	22901	14.37	1.18667
contig_1	23001	15.04	1.2052
contig_1	23101	19.79	1.31785
contig_1	23201	23.13	1.38256
contig_1	23301	11.33	1.09096
contig_1	23401	16.87	1.25212
contig_1	23501	8.09	0.958564
contig_1	23601	7.49	0.928908
contig_1	23701	12.96	1.14489
contig_1	23801	15.64	1.22115
contig_1	23901	23.46	1.38846
contig_1	24001	12.66	1.13545
contig_1	24101	19.45	1.31069
contig_1	24201	21.6	1.35411
contig_1	24301	13.21	1.15259
contig_1	24401	17.77	1.27346
contig_1	24501	16.76	1.24944
contig_1	24601	14.23	1.1827
contig_1	24701	12.87	1.14208
contig_1	24801	14.32	1.18526
contig_1	24901	9.72	1.03019
contig_1	25001	8.51	0.978181
contig_1	25101	8.94	0.997386
contig_1	25201	16.33	1.2388
contig_1	25301	10.98	1.07846
contig_1	25401	10.26	1.05154
contig_1	25501	11.94	1.11193
contig_1	25601	22.18	1.36511
contig_1	25701	19.89	1.31994
contig_1	25801	13.25	1.15381
contig_1	25901	10.4	1.0569
contig_1	26001	18.3	1.28556
contig_1	26101	27.61	1.45652
contig_1	26201	23.41	1.38757
contig_1	26301	15.69	1.22246
contig_1	26401	9.95	1.03941
contig_1	26501	15.05	1.20548
contig_1	26601	21.83	1.35851
contig_1	26701	21.29	1.34811
contig_1	26801	15.91	1.22814
contig_1	26901	14.65	1.19451
contig_1	27001	14.98	1.20358
contig_1	27101	7.46	0.92737
contig_1	27201	8.14	0.960946
contig_1	27301	11.52	1.0976
contig_1	27401	17.59	1.26928
contig_1	27501	12.2	1.12057
contig_1	27601	11.57	1.09934
contig_1	27701	13.08	1.1486
contig_1	27801	17.21	1.26031
contig_1	27901	10.95	1.07737
contig_1	28001	12.34	1.12516
contig_1	28101	22.8	1.37658
contig_1	28201	15.91	1.22814
contig_1	28301	15.52	1.21801
contig_1	28401	12.62	1.13418
contig_1	28501	11.8	1.10721
contig_1	28601	19.77	1.31744
contig_1	28701	25.76	1.42749
contig_1	28801	18.48	1.28959
contig_1	28901	15.19	1.20925
contig_1	29001	16.25	1.23679
contig_1	29101	19.81	1.31827
contig_1	29201	23.64	1.39164
contig_1	29301	13.86	1.17202
contig_1	29401	13.93	1.17406
contig_1	29501	12.92	1.14364
contig_1	29601	16	1.23045
contig_1	29701	17.22	1.26055
contig_1	29801	16.21	1.23578
contig_1	29901	27.81	1.45954
contig_1	30001	22.35	1.36829
contig_1	30101	18.46	1.28914
contig_1	30201	18.97	1.30038
contig_1	30301	20.3	1.32838
contig_1	30401	21.74	1.35679
contig_1	30501	20.73	1.33706
contig_1	30601	17.26	1.2615
contig_1	30701	30.38	1.49665
contig_1	30801	36.08	1.56914
contig_1	30901	23.77	1.39393
contig_1	31001	12.5	1.13033
contig_1	31101	14.52	1.19089
contig_1	31201	22.44	1.36996
contig_1	31301	19.11	1.30341
contig_1	31401	21.51	1.35238
contig_1	31501	14.1	1.17898
contig_1	31601	21.63	1.35468
contig_1	31701	14.51	1.19061
contig_1	31801	20.14	1.3251
contig_1	31901	19.91	1.32035
contig_1	32001	11.21	1.08672
contig_1	32101	10.7	1.06819
contig_1	32201	11.9	1.11059
contig_1	32301	12.01	1.11428
contig_1	32401	16.09	1.23274
contig_1	32501	18.1	1.28103
contig_1	32601	15.67	1.22194
contig_1	32701	12.37	1.12613
contig_1	32801	17.12	1.25816
contig_1	32901	12.1	1.11727
contig_1	33001	11.94	1.11193
contig_1	33101	10.47	1.05956
contig_1	33201	17.52	1.26764
contig_1	33301	13.57	1.16346
contig_1	33401	16.26	1.23704
contig_1	33501	16.03	1.23121
contig_1	33601	17.15	1.25888
contig_1	33701	18.61	1.29248
contig_1	33801	16.85	1.25164
contig_1	33901	7.09	0.907949
contig_1	34001	11.86	1.10924
contig_1	34101	14.75	1.19728
contig_1	34201	26.07	1.43249
contig_1	34301	26.13	1.43345
contig_1	34401	21.2	1.34635
contig_1	34501	20.68	1.33606
contig_1	34601	24.39	1.40466
contig_1	34701	18.96	1.30016
contig_1	34801	17.61	1.26975
contig_1	34901	21.01	1.34262
contig_1	35001	21.71	1.35622
contig_1	35101	18.26	1.28466
contig_1	35201	20.67	1.33586
contig_1	35301	12.69	1.1364
contig_1	35401	12.9	1.14301
contig_1	35501	17.98	1.2783
contig_1	35601	14.83	1.19948
contig_1	35701	9.8	1.03342
contig_1	35801	9.1	1.00432
contig_1	35901	15.08	1.20629
contig_1	36001	13.16	1.15106
contig_1	36101	17.26	1.2615
contig_1	36201	12.81	1.14019
contig_1	36301	9.45	1.01912
contig_1	36401	13.61	1.16465
contig_1	36501	17.23	1.26079
contig_1	36601	20.91	1.34064
contig_1	36701	13.85	1.17173
contig_1	36801	16.32	1.23855
contig_1	36901	19.31	1.30771
contig_1	37001	14.59	1.19285
contig_1	37101	16.57	1.24477
contig_1	37201	13.16	1.15106
contig_1	37301	10.97	1.07809
contig_1	37401	14.75	1.19728
contig_1	37501	13.72	1.16791
contig_1	37601	12.59	1.13322
contig_1	37701	16.17	1.23477
contig_1	37801	26.36	1.43712
contig_1	37901	23.64	1.39164
contig_1	38001	21.09	1.3442
contig_1	38101	26.08	1.43265
contig_1	38201	16.82	1.25091
contig_1	38301	11.23	1.08743
contig_1	38401	14.56	1.19201
contig_1	38501	17.46	1.26623
contig_1	38601	15.84	1.22634
contig_1	38701	10.32	1.05385
contig_1	38801	19.54	1.3126
contig_1	38901	15.86	1.22686
contig_1	39001	21.12	1.34479
contig_1	39101	26.57	1.44044
contig_1	39201	17.74	1.27277
contig_1	39301	17.26	1.2615
contig_1	39401	15.55	1.2188
contig_1	39501	16.19	1.23528
contig_1	39601	18.17	1.28262
contig_1	39701	11.4	1.09342
contig_1	39801	15.54	1.21854
contig_1	39901	17.08	1.2572
contig_1	40001	19.16	1.30449
contig_1	40101	17.44	1.26576
contig_1	40201	17.04	1.25624
contig_1	40301	18.11	1.28126
contig_1	40401	11.17	1.08529
contig_1	40501	19.95	1.32118
contig_1	40601	21.58	1.35372
contig_1	40701	16.2	1.23553
contig_1	40801	14.63	1.19396
contig_1	40901	16.85	1.25164
contig_1	41001	20.68	1.33606
contig_1	41101	20.18	1.32593
contig_1	41201	12.92	1.14364
contig_1	41301	9.06	1.0026
contig_1	41401	13.64	1.16554
contig_1	41501	15.72	1.22324
contig_1	41601	18.83	1.29732
contig_1	41701	14.43	1.18837
contig_1	41801	15.25	1.21085
contig_1	41901	24.18	1.40106
contig_1	42001	14.87	1.20058
contig_1	42101	12.75	1.1383
contig_1	42201	11.5	1.09691
contig_1	42301	15.11	1.2071
contig_1	42401	23.31	1.38578
contig_1	42501	12.89	1.1427
contig_1	42601	13.65	1.16584
contig_1	42701	12.93	1.14395
contig_1	42801	16.92	1.25334
contig_1	42901	23.53	1.3897
contig_1	43001	14.95	1.20276
contig_1	43101	7.59	0.933993
contig_1	43201	9.35	1.01494
contig_1	43301	19.55	1.31281
contig_1	43401	22.9	1.3784
contig_1	43501	25.8	1.42813
contig_1	43601	17.68	1.27138
contig_1	43701	12.98	1.14551
contig_1	43801	11.05	1.08099
contig_1	43901	17.8	1.27416
contig_1	44001	21.91	1.36003
contig_1	44101	21.6	1.35411
contig_1	44201	21.58	1.35372
contig_1	44301	19.16	1.30449
contig_1	44401	27.92	1.4612
contig_1	44501	27.08	1.4484
contig_1	44601	22.67	1.3742
contig_1	44701	21.13	1.34498
contig_1	44801	25.92	1.43008
contig_1	44901	22.71	1.37493
contig_1	45001	19.73	1.3166
contig_1	45101	14.87	1.20058
contig_1	45201	15.05	1.20548
contig_1	45301	25.25	1.41913
contig_1	45401	17.5	1.26717
contig_1	45501	9.89	1.03703
contig_1	45601	19.5	1.31175
contig_1	45701	29.21	1.48015
contig_1	45801	22.18	1.36511
contig_1	45901	15.42	1.21537
contig_1	46001	16.31	1.2383
contig_1	46101	17.7	1.27184
contig_1	46201	19.7	1.31597
contig_1	46301	22.95	1.37931
contig_1	46401	23.74	1.3934
contig_1	46501	16.91	1.2531
contig_1	46601	17.69	1.27161
contig_1	46701	17.78	1.2737
contig_1	46801	11.3	1.08991
contig_1	46901	12.86	1.14176
contig_1	47001	11.37	1.09237
contig_1	47101	14.87	1.20058
contig_1	47201	12.6	1.13354
contig_1	47301	17.38	1.26435
contig_1	47401	14.67	1.19507
contig_1	47501	14.29	1.18441
contig_1	47601	9.67	1.02816
contig_1	47701	7.42	0.925312
contig_1	47801	8.52	0.978637
contig_1	47901	17.85	1.27531
contig_1	48001	13.24	1.15351
contig_1	48101	18.48	1.28959
contig_1	48201	17.9	1.27646
contig_1	48301	21.1	1.34439
contig_1	48401	23.44	1.3881
contig_1	48501	10.35	1.055
contig_1	48601	14.19	1.18156
contig_1	48701	13.85	1.17173
contig_1	48801	17.47	1.26647
contig_1	48901	15.38	1.21431
contig_1	49001	18.76	1.29579
contig_1	49101	11.57	1.09934
contig_1	49201	12.83	1.14082
contig_1	49301	9.71	1.02979
contig_1	49401	10.52	1.06145
contig_1	49501	13.03	1.14706
contig_1	49601	19.34	1.30835
contig_1	49701	21.61	1.3543
contig_1	49801	21.2	1.34635
contig_1	49901	18.68	1.29403
contig_1	50001	14.83	1.19948
contig_1	50101	19.8	1.31806
contig_1	50201	15.43	1.21564
contig_1	50301	11.56	1.09899
contig_1	50401	12.64	1.13481
contig_1	50501	13.87	1.17231
contig_1	50601	11.26	1.08849
contig_1	50701	10.6	1.06446
contig_1	50801	18.4	1.2878
contig_1	50901	14.64	1.19424
contig_1	51001	18.65	1.29336
contig_1	51101	18.18	1.28285
contig_1	51201	13.72	1.16791
contig_1	51301	20.28	1.32797
contig_1	51401	13.7	1.16732
contig_1	51501	20.93	1.34104
contig_1	51601	13.12	1.14983
contig_1	51701	13.71	1.16761
contig_1	51801	13.5	1.16137
contig_1	51901	12.28	1.1232
contig_1	52001	15.6	1.22011
contig_1	52101	22.14	1.36436
contig_1	52201	19.49	1.31154
contig_1	52301	16.01	1.2307
contig_1	52401	17.05	1.25648
contig_1	52501	18.86	1.29798
contig_1	52601	19.11	1.30341
contig_1	52701	13.15	1.15076
contig_1	52801	21.49	1.35199
contig_1	52901	18.09	1.28081
contig_1	53001	18.18	1.28285
contig_1	53101	13.4	1.15836
contig_1	53201	16.63	1.24625
contig_1	53301	18.65	1.29336
contig_1	53401	17.13	1.2584
contig_1	53501	17.97	1.27807
contig_1	53601	10.36	1.05538
contig_1	53701	17.1	1.25768
contig_1	53801	20.6	1.33445
contig_1	53901	14.45	1.18893
contig_1	54001	18.77	1.29601
contig_1	54101	28.88	1.47538
contig_1	54201	19.35	1.30856
contig_1	54301	16.74	1.24895
contig_1	54401	16.02	1.23096
contig_1	54501	14.68	1.19535
contig_1	54601	13.4	1.15836
contig_1	54701	11.29	1.08955
contig_1	54801	6.86	0.895423
contig_1	54901	9.69	1.02898
contig_1	55001	15.16	1.20844
contig_1	55101	14.6	1.19312
contig_1	55201	18.89	1.29863
contig_1	55301	22.05	1.36267
contig_1	55401	28.11	1.46404
contig_1	55501	28.13	1.46434
contig_1	55601	19.2	1.30535
contig_1	55701	13.51	1.16167
contig_1	55801	15.18	1.20898
contig_1	55901	18.27	1.28488
contig_1	56001	22.28	1.36698
contig_1	56101	21.54	1.35295
contig_1	56201	28.89	1.47553
contig_1	56301	30.52	1.49859
contig_1	56401	15.49	1.21722
contig_1	56501	14.2	1.18184
contig_1	56601	10.82	1.07262
contig_1	56701	17.16	1.25912
contig_1	56801	15.46	1.21643
contig_1	56901	14.39	1.18724
contig_1	57001	16.88	1.25237
contig_1	57101	18.78	1.29623
contig_1	57201	23.27	1.38507
contig_1	57301	18.53	1.2907
contig_1	57401	19.38	1.3092
contig_1	57501	18.09	1.28081
contig_1	57601	14.65	1.19451
contig_1	57701	24.53	1.40705
contig_1	57801	19.44	1.31048
contig_1	57901	17.01	1.25551
contig_1	58001	21.17	1.34577
contig_1	58101	15.58	1.21958
contig_1	58201	24.46	1.40586
contig_1	58301	22.09	1.36342
contig_1	58401	13.44	1.15957
contig_1	58501	9.64	1.02694
contig_1	58601	19.63	1.3145
contig_1	58701	15.69	1.22246
contig_1	58801	17.24	1.26102
contig_1	58901	16.11	1.23325
contig_1	59001	27.13	1.44917
contig_1	59101	18.17	1.28262
contig_1	59201	18.24	1.28421
contig_1	59301	18.35	1.28668
contig_1	59401	23.7	1.3927
contig_1	59501	20.93	1.34104
contig_1	59601	14.53	1.19117
contig_1	59701	17.15	1.25888
contig_1	59801	11.49	1.09656
contig_1	59901	11.94	1.11193
contig_1	60001	17.07	1.25696
contig_1	60101	21.73	1.3566
contig_1	60201	18.08	1.28058
contig_1	60301	25.99	1.4312
contig_1	60401	20.94	1.34124
contig_1	60501	10.4	1.0569
contig_1	60601	20.73	1.33706
contig_1	60701	14.07	1.17811
contig_1	60801	15.52	1.21801
contig_1	60901	19.26	1.30664
contig_1	61001	18.47	1.28937
contig_1	61101	11.81	1.10755
contig_1	61201	11.27	1.08884
contig_1	61301	19.13	1.30384
contig_1	61401	10.44	1.05843
contig_1	61501	16.23	1.23629
contig_1	61601	19.43	1.31027
contig_1	61701	18.44	1.2887
contig_1	61801	12.9	1.14301
contig_1	61901	10.16	1.04766
contig_1	62001	6.69	0.885926
contig_1	62101	9.79	1.03302
contig_1	62201	13.93	1.17406
contig_1	62301	20.8	1.33846
contig_1	62401	18.72	1.29491
contig_1	62501	15.58	1.21958
contig_1	62601	10.78	1.07115
contig_1	62701	10.14	1.04689
contig_1	62801	18.86	1.29798
contig_1	62901	21.74	1.35679
contig_1	63001	22.01	1.36192
contig_1	63101	15.65	1.22141
contig_1	63201	12.65	1.13513
contig_1	63301	14.21	1.18213
contig_1	63401	14.69	1.19562
contig_1	63501	17.63	1.27021
contig_1	63601	19.12	1.30363
contig_1	63701	16.01	1.2307
contig_1	63801	13.63	1.16524
contig_1	63901	26.28	1.43584
contig_1	64001	18.52	1.29048
contig_1	64101	13.15	1.15076
contig_1	64201	8.74	0.988559
contig_1	64301	14.08	1.1784
contig_1	64401	18.67	1.2938
contig_1	64501	18.8	1.29667
contig_1	64601	17.08	1.2572
contig_1	64701	19.8	1.31806
contig_1	64801	22.78	1.37621
contig_1	64901	24.67	1.40943
contig_1	65001	22.02	1.36211
contig_1	65101	15.73	1.2235
contig_1	65201	21.68	1.35564
contig_1	65301	18.79	1.29645
contig_1	65401	14.61	1.1934
contig_1	65501	14.71	1.19618
contig_1	65601	12.79	1.13956
contig_1	65701	16.19	1.23528
contig_1	65801	13.9	1.17319
contig_1	65901	16.4	1.24055
contig_1	66001	20.03	1.32284
contig_1	66101	18.95	1.29994
contig_1	66201	14.66	1.19479
contig_1	66301	13.98	1.17551
contig_1	66401	16.51	1.24329
contig_1	66501	17.27	1.26174
contig_1	66601	14.89	1.20112
contig_1	66701	12.66	1.13545
contig_1	66801	17.24	1.26102
contig_1	66901	20.26	1.32756
contig_1	67001	11.98	1.11327
contig_1	67101	12.76	1.13862
contig_1	67201	24.96	1.4143
contig_1	67301	26.11	1.43313
contig_1	67401	12.02	1.11461
contig_1	67501	11.17	1.08529
contig_1	67601	14.97	1.2033
contig_1	67701	11.23	1.08743
contig_1	67801	23.48	1.38881
contig_1	67901	23.05	1.38112
contig_1	68001	15.02	1.20466
contig_1	68101	19.79	1.31785
contig_1	68201	18.19	1.28307
contig_1	68301	15.62	1.22063
contig_1	68401	13.43	1.15927
contig_1	68501	17.86	1.27554
contig_1	68601	18.17	1.28262
contig_1	68701	12.2	1.12057
contig_1	68801	9.38	1.0162
contig_1	68901	10.54	1.06221
contig_1	69001	15.31	1.21245
contig_1	69101	19.79	1.31785
contig_1	69201	15.39	1.21458
contig_1	69301	19.79	1.31785
contig_1	69401	16.04	1.23147
contig_1	69501	15.1	1.20683
contig_1	69601	18.74	1.29535
contig_1	69701	22.24	1.36624
contig_1	69801	23.7	1.3927
contig_1	69901	21.25	1.34733
contig_1	70001	13.22	1.1529
contig_1	70101	18.87	1.2982
contig_1	70201	16.65	1.24674
contig_1	70301	15.27	1.21139
contig_1	70401	14.44	1.18865
contig_1	70501	24.46	1.40586
contig_1	70601	15.48	1.21696
contig_1	70701	8.74	0.988559
contig_1	70801	10.51	1.06108
contig_1	70901	22.47	1.37051
contig_1	71001	18.31	1.28578
contig_1	71101	12.99	1.14582
contig_1	71201	15.6	1.22011
contig_1	71301	12.46	1.12905
contig_1	71401	10.41	1.05729
contig_1	71501	15.34	1.21325
contig_1	71601	10.26	1.05154
contig_1	71701	21.4	1.35025
contig_1	71801	19.76	1.31723
contig_1	71901	11.93	1.1116
contig_1	72001	5.04	0.781037
contig_1	72101	12.3	1.12385
contig_1	72201	18.28	1.28511
contig_1	72301	30.55	1.499
contig_1	72401	20.64	1.33526
contig_1	72501	18.88	1.29842
contig_1	72601	12.72	1.13735
contig_1	72701	14.31	1.18498
contig_1	72801	13.43	1.15927
contig_1	72901	14.67	1.19507
contig_1	73001	28.93	1.47611
contig_1	73101	24.05	1.39881
contig_1	73201	17.38	1.26435
contig_1	73301	29.72	1.48742
contig_1	73401	25.54	1.4239
contig_1	73501	18.36	1.28691
contig_1	73601	13.01	1.14644
contig_1	73701	24.44	1.40552
contig_1	73801	19.78	1.31765
contig_1	73901	19.67	1.31534
contig_1	74001	23.57	1.39041
contig_1	74101	27.25	1.45102
contig_1	74201	20.79	1.33826
contig_1	74301	14.3	1.18469
contig_1	74401	18.52	1.29048
contig_1	74501	12.46	1.12905
contig_1	74601	16.96	1.25431
contig_1	74701	14.27	1.18384
contig_1	74801	9.76	1.03181
contig_1	74901	12.73	1.13767
contig_1	75001	19.99	1.32201
contig_1	75101	18.61	1.29248
contig_1	75201	12.61	1.13386
contig_1	75301	18.94	1.29973
contig_1	75401	21.9	1.35984
contig_1	75501	19.16	1.30449
contig_1	75601	10.12	1.0461
contig_1	75701	18.4	1.2878
contig_1	75801	13.72	1.16791
contig_1	75901	17.24	1.26102
contig_1	76001	20.94	1.34124
contig_1	76101	21.34	1.34908
contig_1	76201	16.84	1.25139
contig_1	76301	10.9	1.07555
contig_1	76401	10.7	1.06819
contig_1	76501	14.74	1.197
contig_1	76601	12.29	1.12352
contig_1	76701	6.48	0.873902
contig_1	76801	14.41	1.1878
contig_1	76901	15.54	1.21854
contig_1	77001	14.54	1.19145
contig_1	77101	19.15	1.30428
contig_1	77201	23.97	1.39742
contig_1	77301	19.87	1.31952
contig_1	77401	16.12	1.2335
contig_1	77501	16.51	1.24329
contig_1	77601	14.01	1.17638
contig_1	77701	14.47	1.18949
contig_1	77801	18.62	1.2927
contig_1	77901	15.7	1.22272
contig_1	78001	14.7	1.1959
contig_1	78101	19.54	1.3126
contig_1	78201	21.14	1.34518
contig_1	78301	20.21	1.32654
contig_1	78401	13.41	1.15866
contig_1	78501	12.8	1.13988
contig_1	78601	21.68	1.35564
contig_1	78701	14.88	1.20085
contig_1	78801	15.26	1.21112
contig_1	78901	27.64	1.45697
contig_1	79001	29.39	1.48273
contig_1	79101	18.21	1.28353
contig_1	79201	21.03	1.34301
contig_1	79301	26.02	1.43169
contig_1	79401	21.94	1.36059
contig_1	79501	16.57	1.24477
contig_1	79601	20.25	1.32736
contig_1	79701	18.7	1.29447
contig_1	79801	13.01	1.14644
contig_1	79901	13.53	1.16227
contig_1	80001	12.18	1.11992
contig_1	80101	7.9	0.94939
contig_1	80201	11.3	1.08991
contig_1	80301	15.93	1.22866
contig_1	80401	13.92	1.17377
contig_1	80501	9.86	1.03583
contig_1	80601	16.31	1.2383
contig_1	80701	17.13	1.2584
contig_1	80801	24.85	1.41246
contig_1	80901	21.07	1.3438
contig_1	81001	16.68	1.24748
contig_1	81101	13.37	1.15746
contig_1	81201	16.09	1.23274
contig_1	81301	10.22	1.04999
contig_1	81401	18.33	1.28623
contig_1	81501	20.96	1.34163
contig_1	81601	17.48	1.2667
contig_1	81701	16.44	1.24155
contig_1	81801	14.78	1.19811
contig_1	81901	9.79	1.03302
contig_1	82001	12.56	1.13226
contig_1	82101	17.37	1.26411
contig_1	82201	11.51	1.09726
contig_1	82301	10.01	1.04179
contig_1	82401	11.55	1.09864
contig_1	82501	11.02	1.0799
contig_1	82601	20.18	1.32593
contig_1	82701	23.42	1.38775
contig_1	82801	18.86	1.29798
contig_1	82901	26.09	1.43281
contig_1	83001	13.24	1.15351
contig_1	83101	13.4	1.15836
contig_1	83201	23.31	1.38578
contig_1	83301	27.26	1.45117
contig_1	83401	23.11	1.3822
contig_1	83501	26.01	1.43152
contig_1	83601	21.62	1.35449
contig_1	83701	23.8	1.39445
contig_1	83801	23.95	1.39707
contig_1	83901	21.43	1.35083
contig_1	84001	14.79	1.19838
contig_1	84101	16.51	1.24329
contig_1	84201	13.39	1.15806
contig_1	84301	9.88	1.03663
contig_1	84401	21.36	1.34947
contig_1	84501	16.31	1.2383
contig_1	84601	13.22	1.1529
contig_1	84701	20.57	1.33385
contig_1	84801	14.73	1.19673
contig_1	84901	18.92	1.29929
contig_1	85001	13.36	1.15715
contig_1	85101	20.56	1.33365
contig_1	85201	15.22	1.21005
contig_1	85301	13.69	1.16702
contig_1	85401	18.86	1.29798
contig_1	85501	14.87	1.20058
contig_1	85601	21.03	1.34301
contig_1	85701	18.2	1.2833
contig_1	85801	22.8	1.37658
contig_1	85901	16.02	1.23096
contig_1	86001	15.01	1.20439
contig_1	86101	17.37	1.26411
contig_1	86201	22.63	1.37346
contig_1	86301	28.59	1.47114
contig_1	86401	16.58	1.24502
contig_1	86501	9.27	1.01157
contig_1	86601	8.55	0.980003
contig_1	86701	11.21	1.08672
contig_1	86801	20.66	1.33566
contig_1	86901	18.44	1.2887
contig_1	87001	13.07	1.14829
contig_1	87101	12.69	1.1364
contig_1	87201	16.87	1.25212
contig_1	87301	14.84	1.19976
contig_1	87401	15.81	1.22557
contig_1	87501	14.23	1.1827
contig_1	87601	16.03	1.23121
contig_1	87701	18.11	1.28126
contig_1	87801	15.95	1.22917
contig_1	87901	24.87	1.4128
contig_1	88001	25.94	1.4304
contig_1	88101	19.56	1.31302
contig_1	88201	28.55	1.47056
contig_1	88301	21.81	1.35813
contig_1	88401	12.27	1.12287
contig_1	88501	14.41	1.1878
contig_1	88601	16.47	1.24229
contig_1	88701	29.02	1.47741
contig_1	88801	19.7	1.31597
contig_1	88901	19.42	1.31006
contig_1	89001	22.03	1.36229
contig_1	89101	19.7	1.31597
contig_1	89201	19.48	1.31133
contig_1	89301	21.83	1.35851
contig_1	89401	19.27	1.30685
contig_1	89501	18.54	1.29092
contig_1	89601	19.2	1.30535
contig_1	89701	18.5	1.29003
contig_1	89801	14.09	1.17869
contig_1	89901	17.55	1.26834
contig_1	90001	12.2	1.12057
contig_1	90101	10.18	1.04844
contig_1	90201	21.39	1.35005
contig_1	90301	12.19	1.12024
contig_1	90401	10.72	1.06893
contig_1	90501	18	1.27875
contig_1	90601	16.1	1.233
contig_1	90701	15.2	1.20952
contig_1	90801	17.5	1.26717
contig_1	90901	18.11	1.28126
contig_1	91001	9.83	1.03463
contig_1	91101	8.38	0.972203
contig_1	91201	9.28	1.01199
contig_1	91301	14.03	1.17696
contig_1	91401	17.51	1.26741
contig_1	91501	16.61	1.24576
contig_1	91601	15.71	1.22298
contig_1	91701	9.91	1.03782
contig_1	91801	13.52	1.16197
contig_1	91901	12.38	1.12646
contig_1	92001	14.57	1.19229
contig_1	92101	20.91	1.34064
contig_1	92201	14.86	1.2003
contig_1	92301	12.91	1.14333
contig_1	92401	12.39	1.12678
contig_1	92501	8.42	0.974051
contig_1	92601	13.48	1.16077
contig_1	92701	12.98	1.14551
contig_1	92801	14.35	1.18611
contig_1	92901	21.45	1.35122
contig_1	93001	17.23	1.26079
contig_1	93101	15.09	1.20656
contig_1	93201	16.43	1.2413
contig_1	93301	24.22	1.40175
contig_1	93401	26.53	1.43981
contig_1	93501	21.52	1.35257
contig_1	93601	12.63	1.1345
contig_1	93701	17.43	1.26553
contig_1	93801	15.05	1.20548
contig_1	93901	21.08	1.344
contig_1	94001	26.56	1.44028
contig_1	94101	24.19	1.40123
contig_1	94201	18.64	1.29314
contig_1	94301	15.83	1.22608
contig_1	94401	21.03	1.34301
contig_1	94501	15.79	1.22505
contig_1	94601	15.78	1.22479
contig_1	94701	21.11	1.34459
contig_1	94801	18.47	1.28937
contig_1	94901	15.87	1.22712
contig_1	95001	16.05	1.23172
contig_1	95101	18.59	1.29203
contig_1	95201	18.46	1.28914
contig_1	95301	16.33	1.2388
contig_1	95401	18.43	1.28847
contig_1	95501	10.75	1.07004
contig_1	95601	18.95	1.29994
contig_1	95701	18.97	1.30038
contig_1	95801	15.01	1.20439
contig_1	95901	16.04	1.23147
contig_1	96001	17.97	1.27807
contig_1	96101	18.37	1.28713
contig_1	96201	14.25	1.18327
contig_1	96301	18.36	1.28691
contig_1	96401	20.07	1.32366
contig_1	96501	15.66	1.22167
contig_1	96601	8.84	0.992995
contig_1	96701	14.07	1.17811
contig_1	96801	22.92	1.37876
contig_1	96901	19.53	1.31239
contig_1	97001	19.06	1.30233
contig_1	97101	22.77	1.37603
contig_1	97201	21.78	1.35755
contig_1	97301	18.63	1.29292
contig_1	97401	17.58	1.26905
contig_1	97501	15.01	1.20439
contig_1	97601	15.57	1.21932
contig_1	97701	22.3	1.36736
contig_1	97801	14.83	1.19948
contig_1	97901	15.33	1.21299
contig_1	98001	22.87	1.37785
contig_1	98101	21.11	1.34459
contig_1	98201	18.85	1.29776
contig_1	98301	17.01	1.25551
contig_1	98401	8.47	0.97635
contig_1	98501	5.27	0.797268
contig_1	98601	10.78	1.07115
contig_1	98701	19.77	1.31744
contig_1	98801	16.41	1.2408
contig_1	98901	14.13	1.17984
contig_1	99001	18.83	1.29732
contig_1	99101	16.67	1.24724
contig_1	99201	19.81	1.31827
contig_1	99301	19.44	1.31048
contig_1	99401	20.36	1.3296
contig_1	99501	14.64	1.19424
contig_1	99601	14.56	1.19201
contig_1	99701	17.22	1.26055
contig_1	99801	26.57	1.44044
contig_1	99901	25.75	1.42732
contig_1	100001	21.13	1.34498
contig_1	100101	18.11	1.28126
contig_1	100201	16.92	1.25334
contig_1	100301	17.67	1.27114
contig_1	100401	16.71	1.24822
contig_1	100501	7.82	0.945469
contig_1	100601	19.68	1.31555
contig_1	100701	16.81	1.25066
contig_1	100801	15.4	1.21484
contig_1	100901	19.01	1.30125
contig_1	101001	17.96	1.27784
contig_1	101101	27.26	1.45117
contig_1	101201	16.99	1.25503
contig_1	101301	10.93	1.07664
contig_1	101401	12.06	1.11594
contig_1	101501	14.3	1.18469
contig_1	101601	16.48	1.24254
contig_1	101701	17.42	1.26529
contig_1	101801	18.64	1.29314
contig_1	101901	14.33	1.18554
contig_1	102001	12.06	1.11594
contig_1	102101	16.16	1.23452
contig_1	102201	25.96	1.43072
contig_1	102301	19.66	1.31513
contig_1	102401	14.4	1.18752
contig_1	102501	16.75	1.2492
contig_1	102601	17.45	1.266
contig_1	102701	7.51	0.92993
contig_1	102801	10.11	1.04571
contig_1	102901	18.34	1.28646
contig_1	103001	16.26	1.23704
contig_1	103101	15.98	1.22994
contig_1	103201	16.17	1.23477
contig_1	103301	11.89	1.11025
contig_1	103401	9.36	1.01536
contig_1	103501	13.74	1.1685
contig_1	103601	23.24	1.38453
contig_1	103701	23.86	1.3955
contig_1	103801	17.69	1.27161
contig_1	103901	19.17	1.30471
contig_1	104001	14.86	1.2003
contig_1	104101	15.07	1.20602
contig_1	104201	14.71	1.19618
contig_1	104301	15.44	1.2159
contig_1	104401	15.1	1.20683
contig_1	104501	13.69	1.16702
contig_1	104601	16.24	1.23654
contig_1	104701	13.32	1.15594
contig_1	104801	17.22	1.26055
contig_1	104901	15.67	1.22194
contig_1	105001	10.26	1.05154
contig_1	105101	19.5	1.31175
contig_1	105201	22.01	1.36192
contig_1	105301	19.6	1.31387
contig_1	105401	8.76	0.98945
contig_1	105501	12.07	1.11628
contig_1	105601	15.81	1.22557
contig_1	105701	15.45	1.21617
contig_1	105801	8.27	0.96708
contig_1	105901	5.2	0.792392
contig_1	106001	9.93	1.03862
contig_1	106101	16.8	1.25042
contig_1	106201	17.54	1.26811
contig_1	106301	14.61	1.1934
contig_1	106401	11.82	1.10789
contig_1	106501	14.42	1.18808
contig_1	106601	15.22	1.21005
contig_1	106701	11.57	1.09934
contig_1	106801	16.76	1.24944
contig_1	106901	9.96	1.03981
contig_1	107001	10.07	1.04415
contig_1	107101	14.63	1.19396
contig_1	107201	10.82	1.07262
contig_1	107301	12.25	1.12222
contig_1	107401	23.72	1.39305
contig_1	107501	30.4	1.49693
contig_1	107601	18.76	1.29579
contig_1	107701	8.46	0.975891
contig_1	107801	15.56	1.21906
contig_1	107901	10.95	1.07737
contig_1	108001	13.2	1.15229
contig_1	108101	13.88	1.1726
contig_1	108201	19.43	1.31027
contig_1	108301	28.46	1.46923
contig_1	108401	24.75	1.41078
contig_1	108501	11.15	1.08458
contig_1	108601	9.05	1.00217
contig_1	108701	11.52	1.0976
contig_1	108801	20.59	1.33425
contig_1	108901	15.81	1.22557
contig_1	109001	14.72	1.19645
contig_1	109101	16.55	1.24428
contig_1	109201	16.13	1.23376
contig_1	109301	15.32	1.21272
contig_1	109401	16.16	1.23452
contig_1	109501	19.53	1.31239
contig_1	109601	17.71	1.27207
contig_1	109701	17.87	1.27577
contig_1	109801	11.38	1.09272
contig_1	109901	9.89	1.03703
contig_1	110001	6.69	0.885926
contig_1	110101	7.12	0.909556
contig_1	110201	19.31	1.30771
contig_1	110301	17.4	1.26482
contig_1	110401	21.17	1.34577
contig_1	110501	26.25	1.43537
contig_1	110601	20.52	1.33284
contig_1	110701	21.01	1.34262
contig_1	110801	20.39	1.33021
contig_1	110901	14.95	1.20276
contig_1	111001	17.27	1.26174
contig_1	111101	20.8	1.33846
contig_1	111201	24.35	1.40398
contig_1	111301	23.71	1.39287
contig_1	111401	18.53	1.2907
contig_1	111501	19.58	1.31345
contig_1	111601	16.08	1.23249
contig_1	111701	17.86	1.27554
contig_1	111801	21.53	1.35276
contig_1	111901	19.32	1.30792
contig_1	112001	11.5	1.09691
contig_1	112101	13.18	1.15168
contig_1	112201	15.56	1.21906
contig_1	112301	15.65	1.22141
contig_1	112401	11.82	1.10789
contig_1	112501	15.23	1.21032
contig_1	112601	16.38	1.24005
contig_1	112701	14.07	1.17811
contig_1	112801	6.64	0.883093
contig_1	112901	12.57	1.13258
contig_1	113001	14.17	1.18099
contig_1	113101	15.1	1.20683
contig_1	113201	17.89	1.27623
contig_1	113301	20.52	1.33284
contig_1	113401	20.93	1.34104
contig_1	113501	15.53	1.21827
contig_1	113601	15.04	1.2052
contig_1	113701	25.21	1.41847
contig_1	113801	12.11	1.1176
contig_1	113901	12.52	1.13098
contig_1	114001	15.79	1.22505
contig_1	114101	14.21	1.18213
contig_1	114201	9.79	1.03302
contig_1	114301	8.29	0.968016
contig_1	114401	17.57	1.26881
contig_1	114501	26.72	1.44279
contig_1	114601	19.14	1.30406
contig_1	114701	22.85	1.37749
contig_1	114801	17.38	1.26435
contig_1	114901	12.33	1.12483
contig_1	115001	9.66	1.02776
contig_1	115101	10.51	1.06108
contig_1	115201	7.09	0.907949
contig_1	115301	16.28	1.23754
contig_1	115401	23.58	1.39058
contig_1	115501	16.22	1.23603
contig_1	115601	10.67	1.06707
contig_1	115701	13.79	1.16997
contig_1	115801	18.74	1.29535
contig_1	115901	22.32	1.36773
contig_1	116001	16.61	1.24576
contig_1	116101	22.99	1.38003
contig_1	116201	24.39	1.40466
contig_1	116301	16.46	1.24204
contig_1	116401	21.1	1.34439
contig_1	116501	19.14	1.30406
contig_1	116601	13.92	1.17377
contig_1	116701	13.23	1.1532
contig_1	116801	17.26	1.2615
contig_1	116901	19.43	1.31027
contig_1	117001	14.8	1.19866
contig_1	117101	17.28	1.26198
contig_1	117201	13.43	1.15927
contig_1	117301	16.27	1.23729
contig_1	117401	16.81	1.25066
contig_1	117501	15.3	1.21219
contig_1	117601	23.01	1.38039
contig_1	117701	18.45	1.28892
contig_1	117801	12.27	1.12287
contig_1	117901	13.07	1.14829
contig_1	118001	18.35	1.28668
contig_1	118101	21.05	1.34341
contig_1	118201	17.49	1.26694
contig_1	118301	15.55	1.2188
contig_1	118401	13.48	1.16077
contig_1	118501	15.56	1.21906
contig_1	118601	6.63	0.882525
contig_1	118701	4.17	0.713491
contig_1	118801	13.78	1.16967
contig_1	118901	17.95	1.27761
contig_1	119001	16.22	1.23603
contig_1	119101	16.37	1.2398
contig_1	119201	17.64	1.27045
contig_1	119301	22.19	1.3653
contig_1	119401	18.55	1.29115
contig_1	119501	10.82	1.07262
contig_1	119601	19.06	1.30233
contig_1	119701	21.01	1.34262
contig_1	119801	14.84	1.19976
contig_1	119901	11.77	1.10619
contig_1	120001	20.64	1.33526
contig_1	120101	15.62	1.22063
contig_1	120201	21.71	1.35622
contig_1	120301	13.96	1.17493
contig_1	120401	14.32	1.18526
contig_1	120501	13.14	1.15045
contig_1	120601	17.68	1.27138
contig_1	120701	23.52	1.38952
contig_1	120801	12.65	1.13513
contig_1	120901	4.59	0.747412
contig_1	121001	12.8	1.13988
contig_1	121101	23.6	1.39094
contig_1	121201	24.18	1.40106
contig_1	121301	23.67	1.39217
contig_1	121401	23.79	1.39428
contig_1	121501	18.12	1.28149
contig_1	121601	16.55	1.24428
contig_1	121701	10.64	1.06595
contig_1	121801	14.98	1.20358
contig_1	121901	14.54	1.19145
contig_1	122001	23.52	1.38952
contig_1	122101	23.76	1.39375
contig_1	122201	18.83	1.29732
contig_1	122301	13.88	1.1726
contig_1	122401	17.26	1.2615
contig_1	122501	19.61	1.31408
contig_1	122601	11.83	1.10823
contig_1	122701	10.19	1.04883
contig_1	122801	17.09	1.25744
contig_1	122901	19.92	1.32056
contig_1	123001	16.7	1.24797
contig_1	123101	17.42	1.26529
contig_1	123201	14.37	1.18667
contig_1	123301	13.81	1.17056
contig_1	123401	12.84	1.14114
contig_1	123501	16.31	1.2383
contig_1	123601	13.31	1.15564
contig_1	123701	10.78	1.07115
contig_1	123801	12.74	1.13799
contig_1	123901	14.52	1.19089
contig_1	124001	12.94	1.14426
contig_1	124101	16.25	1.23679
contig_1	124201	18.72	1.29491
contig_1	124301	15.95	1.22917
contig_1	124401	10.66	1.0667
contig_1	124501	8.7	0.986772
contig_1	124601	9.42	1.01787
contig_1	124701	12.61	1.13386
contig_1	124801	13.3	1.15534
contig_1	124901	12.65	1.13513
contig_1	125001	12.46	1.12905
contig_1	125101	4.12308	0.709531
contig_10	1	6.06	0.848805
contig_10	101	14.65	1.19451
contig_10	201	16.03	1.23121
contig_10	301	19.2	1.30535
contig_10	401	16.93	1.25358
contig_10	501	19.27	1.30685
contig_10	601	15.34	1.21325
contig_10	701	12.28	1.1232
contig_10	801	14.62	1.19368
contig_10	901	14.47	1.18949
contig_10	1001	11.4	1.09342
contig_10	1101	16.19	1.23528
contig_10	1201	17.69	1.27161
contig_10	1301	21.62	1.35449
contig_10	1401	18.49	1.28981
contig_10	1501	20	1.32222
contig_10	1601	16.51	1.24329
contig_10	1701	22.64	1.37365
contig_10	1801	24.32	1.40346
contig_10	1901	15.61	1.22037
contig_10	2001	22.38	1.36884
contig_10	2101	20.4	1.33041
contig_10	2201	21.57	1.35353
contig_10	2301	16.69	1.24773
contig_10	2401	22.15	1.36455
contig_10	2501	15.12	1.20737
contig_10	2601	15.94	1.22891
contig_10	2701	15.49	1.21722
contig_10	2801	17.41	1.26505
contig_10	2901	21.55	1.35315
contig_10	3001	20.38	1.33001
contig_10	3101	21.52	1.35257
contig_10	3201	14.31	1.18498
contig_10	3301	7.51	0.92993
contig_10	3401	17.4	1.26482
contig_10	3501	16.84	1.25139
contig_10	3601	13.39	1.15806
contig_10	3701	14.5	1.19033
contig_10	3801	10.35	1.055
contig_10	3901	10.95	1.07737
contig_10	4001	15	1.20412
contig_10	4101	9.92	1.03822
contig_10	4201	12.39	1.12678
contig_10	4301	11.98	1.11327
contig_10	4401	17.65	1.27068
contig_10	4501	18.07	1.28035
contig_10	4601	21.5	1.35218
contig_10	4701	19.24	1.30621
contig_10	4801	13.01	1.14644
contig_10	4901	26.61	1.44107
contig_10	5001	19.11	1.30341
contig_10	5101	15.07	1.20602
contig_10	5201	11.07	1.08171
contig_10	5301	20.65	1.33546
contig_10	5401	17.2	1.26007
contig_10	5501	19.19	1.30514
contig_10	5601	20.88	1.34005
contig_10	5701	18.03	1.27944
contig_10	5801	16.42	1.24105
contig_10	5901	12.66	1.13545
contig_10	6001	24.48	1.4062
contig_10	6101	27.3	1.45179
contig_10	6201	12.7	1.13672
contig_10	6301	10.42	1.05767
contig_10	6401	13.84	1.17143
contig_10	6501	12.19	1.12024
contig_10	6601	16.96	1.25431
contig_10	6701	13.23	1.1532
contig_10	6801	11.11	1.08314
contig_10	6901	17.51	1.26741
contig_10	7001	18.97	1.30038
contig_10	7101	13.88	1.1726
contig_10	7201	15.6	1.22011
contig_10	7301	20.03	1.32284
contig_10	7401	14.08	1.1784
contig_10	7501	11.39	1.09307
contig_10	7601	18.21	1.28353
contig_10	7701	17.31	1.26269
contig_10	7801	15.05	1.20548
contig_10	7901	18.3	1.28556
contig_10	8001	26.5	1.43933
contig_10	8101	21.88	1.35946
contig_10	8201	17.6	1.26951
contig_10	8301	13.48	1.16077
contig_10	8401	9.34	1.01452
contig_10	8501	15.66	1.22167
contig_10	8601	21.84	1.3587
contig_10	8701	16.98	1.25479
contig_10	8801	15.12	1.20737
contig_10	8901	10.1	1.04532
contig_10	9001	13.57	1.16346
contig_10	9101	8.62	0.983175
contig_10	9201	10.17	1.04805
contig_10	9301	16.01	1.2307
contig_10	9401	14.76	1.19756
contig_10	9501	7.34	0.921166
contig_10	9601	14.64	1.19424
contig_10	9701	11.88	1.10992
contig_10	9801	7.78	0.943495
contig_10	9901	15.42	1.21537
contig_10	10001	12.55	1.13194
contig_10	10101	13.02	1.14675
contig_10	10201	12.08	1.11661
contig_10	10301	9.94	1.03902
contig_10	10401	13.22	1.1529
contig_10	10501	15.22	1.21005
contig_10	10601	14.71	1.19618
contig_10	10701	17.2	1.26007
contig_10	10801	14.69	1.19562
contig_10	10901	14.53	1.19117
contig_10	11001	17.25	1.26126
contig_10	11101	15.15	1.20817
contig_10	11201	11.9	1.11059
contig_10	11301	11.96	1.11261
contig_10	11401	12.36	1.12581
contig_10	11501	13.84	1.17143
contig_10	11601	17.82	1.27462
contig_10	11701	22.75	1.37566
contig_10	11801	23.35	1.3865
contig_10	11901	28.61	1.47144
contig_10	12001	20.99	1.34223
contig_10	12101	18.85	1.29776
contig_10	12201	33.59	1.53895
contig_10	12301	18.65	1.29336
contig_10	12401	23.48	1.38881
contig_10	12501	18.01	1.27898
contig_10	12601	19.46	1.31091
contig_10	12701	26.42	1.43807
contig_10	12801	16.48	1.24254
contig_10	12901	12.04	1.11528
contig_10	13001	12.33	1.12483
contig_10	13101	15.14	1.2079
contig_10	13201	14.8	1.19866
contig_10	13301	13.31	1.15564
contig_10	13401	11.13	1.08386
contig_10	13501	16.51	1.24329
contig_10	13601	18.55	1.29115
contig_10	13701	20.05	1.32325
contig_10	13801	19.29	1.30728
contig_10	13901	13.16	1.15106
contig_10	14001	15.35	1.21352
contig_10	14101	14.25	1.18327
contig_10	14201	23.88	1.39585
contig_10	14301	22.93	1.37894
contig_10	14401	19.19	1.30514
contig_10	14501	20.06	1.32346
contig_10	14601	15.58	1.21958
contig_10	14701	18.02	1.27921
contig_10	14801	17	1.25527
contig_10	14901	20.01	1.32243
contig_10	15001	16.82	1.25091
contig_10	15101	23.08	1.38166
contig_10	15201	24.07	1.39915
contig_10	15301	15.02	1.20466
contig_10	15401	11.49	1.09656
contig_10	15501	13.96	1.17493
contig_10	15601	11.8	1.10721
contig_10	15701	12.9	1.14301
contig_10	15801	16	1.23045
contig_10	15901	18.12	1.28149
contig_10	16001	17.51	1.26741
contig_10	16101	22.02	1.36211
contig_10	16201	12.32	1.1245
contig_10	16301	13.57	1.16346
contig_10	16401	17.61	1.26975
contig_10	16501	14.13	1.17984
contig_10	16601	15.82	1.22583
contig_10	16701	13.75	1.16879
contig_10	16801	15.12	1.20737
contig_10	16901	18.5	1.29003
contig_10	17001	20.9	1.34044
contig_10	17101	12.93	1.14395
contig_10	17201	20.87	1.33985
contig_10	17301	16.67	1.24724
contig_10	17401	10.49	1.06032
contig_10	17501	9.8	1.03342
contig_10	17601	11.9	1.11059
contig_10	17701	17.03	1.256
contig_10	17801	16.86	1.25188
contig_10	17901	17.99	1.27852
contig_10	18001	13.68	1.16673
contig_10	18101	13.68	1.16673
contig_10	18201	20.95	1.34143
contig_10	18301	15.04	1.2052
contig_10	18401	14.76	1.19756
contig_10	18501	17.28	1.26198
contig_10	18601	27.61	1.45652
contig_10	18701	17.38	1.26435
contig_10	18801	11.44	1.09482
contig_10	18901	9.9	1.03743
contig_10	19001	10.45	1.05881
contig_10	19101	14.98	1.20358
contig_10	19201	14.7	1.1959
contig_10	19301	17.08	1.2572
contig_10	19401	14.55	1.19173
contig_10	19501	9.86	1.03583
contig_10	19601	12.76	1.13862
contig_10	19701	16.06	1.23198
contig_10	19801	15.62	1.22063
contig_10	19901	18.92	1.29929
contig_10	20001	16.94	1.25382
contig_10	20101	21.52	1.35257
contig_10	20201	25.37	1.42111
contig_10	20301	15.93	1.22866
contig_10	20401	10.31	1.05346
contig_10	20501	14.64	1.19424
contig_10	20601	26.31	1.43632
contig_10	20701	23.49	1.38899
contig_10	20801	16.51	1.24329
contig_10	20901	20.37	1.3298
contig_10	21001	22.71	1.37493
contig_10	21101	17.94	1.27738
contig_10	21201	20.79	1.33826
contig_10	21301	24.07	1.39915
contig_10	21401	14.73	1.19673
contig_10	21501	15.1	1.20683
contig_10	21601	14.34	1.18583
contig_10	21701	16.77	1.24969
contig_10	21801	21.89	1.35965
contig_10	21901	16.45	1.2418
contig_10	22001	17.35	1.26364
contig_10	22101	15.01	1.20439
contig_10	22201	16.95	1.25406
contig_10	22301	15.58	1.21958
contig_10	22401	18.08	1.28058
contig_10	22501	17.75	1.273
contig_10	22601	19.92	1.32056
contig_10	22701	17.9	1.27646
contig_10	22801	17.28	1.26198
contig_10	22901	16.46	1.24204
contig_10	23001	14.41	1.1878
contig_10	23101	10.07	1.04415
contig_10	23201	17.01	1.25551
contig_10	23301	19.34	1.30835
contig_10	23401	16.54	1.24403
contig_10	23501	14.51	1.19061
contig_10	23601	12.17	1.11959
contig_10	23701	12.05	1.11561
contig_10	23801	15.31	1.21245
contig_10	23901	23.68	1.39235
contig_10	24001	18.86	1.29798
contig_10	24101	12.9	1.14301
contig_10	24201	15.17	1.20871
contig_10	24301	14.18	1.18127
contig_10	24401	18.27	1.28488
contig_10	24501	20.56	1.33365
contig_10	24601	17.7	1.27184
contig_10	24701	14.58	1.19257
contig_10	24801	13.57	1.16346
contig_10	24901	18.07	1.28035
contig_10	25001	14.95	1.20276
contig_10	25101	12.13	1.11826
contig_10	25201	21.15	1.34537
contig_10	25301	15.28	1.21165
contig_10	25401	10.75	1.07004
contig_10	25501	8.83	0.992554
contig_10	25601	9.61	1.02572
contig_10	25701	8.18	0.962843
contig_10	25801	13.35	1.15685
contig_10	25901	9.55	1.02325
contig_10	26001	6.61	0.881385
contig_10	26101	8.21	0.96426
contig_10	26201	11.43	1.09447
contig_10	26301	14.91	1.20167
contig_10	26401	15.08	1.20629
contig_10	26501	11.49	1.09656
contig_10	26601	15.05	1.20548
contig_10	26701	8.86	0.993877
contig_10	26801	11.4	1.09342
contig_10	26901	10.58	1.06371
contig_10	27001	11.14	1.08422
contig_10	27101	21.98	1.36135
contig_10	27201	19.31	1.30771
contig_10	27301	14.78	1.19811
contig_10	27401	19.21	1.30557
contig_10	27501	11.7	1.1038
contig_10	27601	14.98	1.20358
contig_10	27701	18.11	1.28126
contig_10	27801	15.27	1.21139
contig_10	27901	14.6	1.19312
contig_10	28001	23.15	1.38292
contig_10	28101	24.49	1.40637
contig_10	28201	17.74	1.27277
contig_10	28301	15.1	1.20683
contig_10	28401	17.59	1.26928
contig_10	28501	22.02	1.36211
contig_10	28601	19.16	1.30449
contig_10	28701	19.31	1.30771
contig_10	28801	18.29	1.28533
contig_10	28901	14.93	1.20222
contig_10	29001	13.25	1.15381
contig_10	29101	14.21	1.18213
contig_10	29201	10.76	1.07041
contig_10	29301	15	1.20412
contig_10	29401	16.33	1.2388
contig_10	29501	17.33	1.26316
contig_10	29601	18.94	1.29973
contig_10	29701	12.08	1.11661
contig_10	29801	6.92	0.898725
contig_10	29901	12.49	1.13001
contig_10	30001	20.39	1.33021
contig_10	30101	24.65	1.40909
contig_10	30201	22.73	1.3753
contig_10	30301	22.93	1.37894
contig_10	30401	18.27	1.28488
contig_10	30501	15.15	1.20817
contig_10	30601	11.21	1.08672
contig_10	30701	20.5	1.33244
contig_10	30801	23.33	1.38614
contig_10	30901	12.26	1.12254
contig_10	31001	14.06	1.17782
contig_10	31101	21.83	1.35851
contig_10	31201	19.34	1.30835
contig_10	31301	12.94	1.14426
contig_10	31401	19.28	1.30707
contig_10	31501	27.06	1.44809
contig_10	31601	16.15	1.23426
contig_10	31701	17.05	1.25648
contig_10	31801	18.62	1.2927
contig_10	31901	18.13	1.28171
contig_10	32001	17.37	1.26411
contig_10	32101	17.29	1.26221
contig_10	32201	10.68	1.06744
contig_10	32301	14.93	1.20222
contig_10	32401	24.12	1.40002
contig_10	32501	17.07	1.25696
contig_10	32601	10.36	1.05538
contig_10	32701	20.7	1.33646
contig_10	32801	23.08	1.38166
contig_10	32901	19.1	1.3032
contig_10	33001	16.01	1.2307
contig_10	33101	22.01	1.36192
contig_10	33201	11.52	1.0976
contig_10	33301	4.71	0.756636
contig_10	33401	4.1	0.70757
contig_10	33501	10.53	1.06183
contig_10	33601	17.78	1.2737
contig_10	33701	25.19	1.41814
contig_10	33801	20.15	1.32531
contig_10	33901	15.16	1.20844
contig_10	34001	20.34	1.32919
contig_10	34101	23.61	1.39111
contig_10	34201	21.37	1.34967
contig_10	34301	22.8	1.37658
contig_10	34401	23.66	1.39199
contig_10	34501	16.95	1.25406
contig_10	34601	7.62	0.935507
contig_10	34701	17.04	1.25624
contig_10	34801	20.38	1.33001
contig_10	34901	20.16	1.32552
contig_10	35001	24.02	1.39829
contig_10	35101	16.69	1.24773
contig_10	35201	15.37	1.21405
contig_10	35301	8.77	0.989895
contig_10	35401	14.14	1.18013
contig_10	35501	16.6	1.24551
contig_10	35601	19.88	1.31973
contig_10	35701	22.03	1.36229
contig_10	35801	11.87	1.10958
contig_10	35901	14.22	1.18241
contig_10	36001	22.16	1.36474
contig_10	36101	17.01	1.25551
contig_10	36201	14.2	1.18184
contig_10	36301	11.8	1.10721
contig_10	36401	4.86	0.767898
contig_10	36501	11.73	1.10483
contig_10	36601	16.34	1.23905
contig_10	36701	15.97	1.22968
contig_10	36801	13.8	1.17026
contig_10	36901	15.41	1.21511
contig_10	37001	13.17	1.15137
contig_10	37101	15.56	1.21906
contig_10	37201	14.62	1.19368
contig_10	37301	15.53	1.21827
contig_10	37401	11.45	1.09517
contig_10	37501	10.84	1.07335
contig_10	37601	8.71	0.987219
contig_10	37701	18.72	1.29491
contig_10	37801	19.93	1.32077
contig_10	37901	19	1.30103
contig_10	38001	21.72	1.35641
contig_10	38101	23.51	1.38934
contig_10	38201	16.75	1.2492
contig_10	38301	12.49	1.13001
contig_10	38401	8.33	0.969882
contig_10	38501	18.34	1.28646
contig_10	38601	17.64	1.27045
contig_10	38701	16.2	1.23553
contig_10	38801	24.41	1.405
contig_10	38901	18.28	1.28511
contig_10	39001	12.61	1.13386
contig_10	39101	18.84	1.29754
contig_10	39201	21.01	1.34262
contig_10	39301	14.61	1.1934
contig_10	39401	22.96	1.37949
contig_10	39501	23.16	1.3831
contig_10	39601	22.4	1.36922
contig_10	39701	15.7	1.22272
contig_10	39801	14.7	1.1959
contig_10	39901	16.38	1.24005
contig_10	40001	10.44	1.05843
contig_10	40101	15.57	1.21932
contig_10	40201	15.21	1.20978
contig_10	40301	14.79	1.19838
contig_10	40401	11.75	1.10551
contig_10	40501	18.99	1.30081
contig_10	40601	23.63	1.39146
contig_10	40701	21.26	1.34753
contig_10	40801	24.31	1.40329
contig_10	40901	20.32	1.32879
contig_10	41001	14.12	1.17955
contig_10	41101	17.74	1.27277
contig_10	41201	14.58	1.19257
contig_10	41301	12.57	1.13258
contig_10	41401	14.99	1.20385
contig_10	41501	15.96	1.22943
contig_10	41601	14.49	1.19005
contig_10	41701	18.15	1.28217
contig_10	41801	17.04	1.25624
contig_10	41901	11.04	1.08063
contig_10	42001	7.41	0.924796
contig_10	42101	12.66	1.13545
contig_10	42201	18.43	1.28847
contig_10	42301	22.14	1.36436
contig_10	42401	16.74	1.24895
contig_10	42501	7.14	0.910624
contig_10	42601	24.62	1.40858
contig_10	42701	30.99	1.50501
contig_10	42801	16.18	1.23502
contig_10	42901	16.79	1.25018
contig_10	43001	15.18	1.20898
contig_10	43101	19.62	1.31429
contig_10	43201	17.84	1.27508
contig_10	43301	20.23	1.32695
contig_10	43401	14.84	1.19976
contig_10	43501	13.33	1.15625
contig_10	43601	12.98	1.14551
contig_10	43701	12.62	1.13418
contig_10	43801	19.51	1.31197
contig_10	43901	15.67	1.22194
contig_10	44001	11.55	1.09864
contig_10	44101	11.83	1.10823
contig_10	44201	8.15	0.961421
contig_10	44301	7.66	0.937518
contig_10	44401	10.91	1.07591
contig_10	44501	10.54	1.06221
contig_10	44601	10.68	1.06744
contig_10	44701	12.1	1.11727
contig_10	44801	10.57	1.06333
contig_10	44901	5.79	0.83187
contig_10	45001	10.46	1.05918
contig_10	45101	15.27	1.21139
contig_10	45201	17.51	1.26741
contig_10	45301	15.92	1.2284
contig_10	45401	12.1	1.11727
contig_10	45501	10.64	1.06595
contig_10	45601	15.43	1.21564
contig_10	45701	15.18	1.20898
contig_10	45801	15.3	1.21219
contig_10	45901	22.58	1.37254
contig_10	46001	20.5	1.33244
contig_10	46101	14.5	1.19033
contig_10	46201	15.94	1.22891
contig_10	46301	20.15	1.32531
contig_10	46401	17.44	1.26576
contig_10	46501	16.39	1.2403
contig_10	46601	19.05	1.30211
contig_10	46701	22.25	1.36642
contig_10	46801	17.83	1.27485
contig_10	46901	27.83	1.45984
contig_10	47001	23.26	1.38489
contig_10	47101	22.08	1.36324
contig_10	47201	13.83	1.17114
contig_10	47301	9.18	1.00775
contig_10	47401	14.42	1.18808
contig_10	47501	19.96	1.32139
contig_10	47601	15.77	1.22453
contig_10	47701	9.39	1.01662
contig_10	47801	17	1.25527
contig_10	47901	23.71	1.39287
contig_10	48001	22.45	1.37014
contig_10	48101	20.05	1.32325
contig_10	48201	19.87	1.31952
contig_10	48301	17.3	1.26245
contig_10	48401	24.12	1.40002
contig_10	48501	16.19	1.23528
contig_10	48601	15.15	1.20817
contig_10	48701	16.55	1.24428
contig_10	48801	9.85	1.03543
contig_10	48901	9.81	1.03383
contig_10	49001	11.91	1.11093
contig_10	49101	8.71	0.987219
contig_10	49201	9.51	1.0216
contig_10	49301	11.4	1.09342
contig_10	49401	17.77	1.27346
contig_10	49501	19.54	1.3126
contig_10	49601	27.38	1.45301
contig_10	49701	25.95	1.43056
contig_10	49801	22.2	1.36549
contig_10	49901	11.45	1.09517
contig_10	50001	5.81	0.833147
contig_10	50101	9.38	1.0162
contig_10	50201	16.58	1.24502
contig_10	50301	16.96	1.25431
contig_10	50401	14.61	1.1934
contig_10	50501	13.51	1.16167
contig_10	50601	23.11	1.3822
contig_10	50701	22.05	1.36267
contig_10	50801	26.88	1.44529
contig_10	50901	19.24	1.30621
contig_10	51001	19.85	1.31911
contig_10	51101	21.2	1.34635
contig_10	51201	18.04	1.27967
contig_10	51301	10.22	1.04999
contig_10	51401	17.1	1.25768
contig_10	51501	18.22	1.28375
contig_10	51601	12.77	1.13893
contig_10	51701	15.61	1.22037
contig_10	51801	22.39	1.36903
contig_10	51901	15.15	1.20817
contig_10	52001	17.94	1.27738
contig_10	52101	23.19	1.38364
contig_10	52201	27.96	1.4618
contig_10	52301	19.95	1.32118
contig_10	52401	14.76	1.19756
contig_10	52501	11.93	1.1116
contig_10	52601	13.78	1.16967
contig_10	52701	24.2	1.4014
contig_10	52801	13.4	1.15836
contig_10	52901	14.42	1.18808
contig_10	53001	13.94	1.17435
contig_10	53101	15.44	1.2159
contig_10	53201	15.19	1.20925
contig_10	53301	17.58	1.26905
contig_10	53401	18.37	1.28713
contig_10	53501	21.22	1.34674
contig_10	53601	18.76	1.29579
contig_10	53701	12.22	1.12123
contig_10	53801	13.12	1.14983
contig_10	53901	9.08	1.00346
contig_10	54001	10.19	1.04883
contig_10	54101	20.22	1.32675
contig_10	54201	19.52	1.31218
contig_10	54301	17.17	1.25935
contig_10	54401	26.64	1.44154
contig_10	54501	13.97	1.17522
contig_10	54601	15.71	1.22298
contig_10	54701	13.54	1.16256
contig_10	54801	19.89	1.31994
contig_10	54901	17.11	1.25792
contig_10	55001	12.3	1.12385
contig_10	55101	15.97	1.22968
contig_10	55201	22.45	1.37014
contig_10	55301	20.15	1.32531
contig_10	55401	16.11	1.23325
contig_10	55501	14.98	1.20358
contig_10	55601	17.25	1.26126
contig_10	55701	23.59	1.39076
contig_10	55801	18.92	1.29929
contig_10	55901	17.1	1.25768
contig_10	56001	18.58	1.29181
contig_10	56101	17.28	1.26198
contig_10	56201	21.36	1.34947
contig_10	56301	13.88	1.1726
contig_10	56401	20.21	1.32654
contig_10	56501	15.65	1.22141
contig_10	56601	11.67	1.10278
contig_10	56701	19.74	1.31681
contig_10	56801	12.67	1.13577
contig_10	56901	9.51	1.0216
contig_10	57001	14.65	1.19451
contig_10	57101	18.59	1.29203
contig_10	57201	13.52	1.16197
contig_10	57301	18.44	1.2887
contig_10	57401	21.81	1.35813
contig_10	57501	12.7	1.13672
contig_10	57601	10.13	1.0465
contig_10	57701	13	1.14613
contig_10	57801	22.55	1.37199
contig_10	57901	17.37	1.26411
contig_10	58001	18.12	1.28149
contig_10	58101	11.75	1.10551
contig_10	58201	18.14	1.28194
contig_10	58301	10.47	1.05956
contig_10	58401	13.25	1.15381
contig_10	58501	17.78	1.2737
contig_10	58601	16.04	1.23147
contig_10	58701	17.95	1.27761
contig_10	58801	12.44	1.1284
contig_10	58901	14.06	1.17782
contig_10	59001	11.28	1.0892
contig_10	59101	15.94	1.22891
contig_10	59201	15.03	1.20493
contig_10	59301	21.31	1.3485
contig_10	59401	20.92	1.34084
contig_10	59501	15.43	1.21564
contig_10	59601	11.93	1.1116
contig_10	59701	14.53	1.19117
contig_10	59801	12.02	1.11461
contig_10	59901	16.48	1.24254
contig_10	60001	13.38	1.15776
contig_10	60101	10.26	1.05154
contig_10	60201	14.44	1.18865
contig_10	60301	11.59	1.10003
contig_10	60401	14.05	1.17754
contig_10	60501	8.25	0.966142
contig_10	60601	5.35	0.802774
contig_10	60701	7.38	0.923244
contig_10	60801	11.63	1.1014
contig_10	60901	22.16	1.36474
contig_10	61001	24.71	1.4101
contig_10	61101	17.33	1.26316
contig_10	61201	13.93	1.17406
contig_10	61301	19.91	1.32035
contig_10	61401	17.24	1.26102
contig_10	61501	14.77	1.19783
contig_10	61601	15.84	1.22634
contig_10	61701	23.43	1.38792
contig_10	61801	22.25	1.36642
contig_10	61901	18.13	1.28171
contig_10	62001	16.01	1.2307
contig_10	62101	17.02	1.25575
contig_10	62201	13.32	1.15594
contig_10	62301	12.3	1.12385
contig_10	62401	13.74	1.1685
contig_10	62501	8.92	0.996512
contig_10	62601	10.38	1.05614
contig_10	62701	15.83	1.22608
contig_10	62801	31.44	1.51108
contig_10	62901	27.78	1.45909
contig_10	63001	13.94	1.17435
contig_10	63101	17.71	1.27207
contig_10	63201	20.57	1.33385
contig_10	63301	15.55	1.2188
contig_10	63401	19.45	1.31069
contig_10	63501	15.51	1.21775
contig_10	63601	25.57	1.42439
contig_10	63701	23.93	1.39672
contig_10	63801	22.94	1.37912
contig_10	63901	19.03	1.30168
contig_10	64001	17.88	1.276
contig_10	64101	15.91	1.22814
contig_10	64201	12.75	1.1383
contig_10	64301	15.35	1.21352
contig_10	64401	13.52	1.16197
contig_10	64501	13.37	1.15746
contig_10	64601	15.74	1.22376
contig_10	64701	19.24	1.30621
contig_10	64801	22.06	1.36286
contig_10	64901	15.74	1.22376
contig_10	65001	23.38	1.38703
contig_10	65101	19.21	1.30557
contig_10	65201	21.6	1.35411
contig_10	65301	28.56	1.4707
contig_10	65401	27.1	1.44871
contig_10	65501	15.72	1.22324
contig_10	65601	10.72	1.06893
contig_10	65701	25.23	1.4188
contig_10	65801	17.03	1.256
contig_10	65901	16.8	1.25042
contig_10	66001	21.74	1.35679
contig_10	66101	23.27	1.38507
contig_10	66201	23.38	1.38703
contig_10	66301	19.23	1.306
contig_10	66401	17.87	1.27577
contig_10	66501	16.06	1.23198
contig_10	66601	21.08	1.344
contig_10	66701	21.32	1.34869
contig_10	66801	13.17	1.15137
contig_10	66901	16.24	1.23654
contig_10	67001	17.89	1.27623
contig_10	67101	9.17	1.00732
contig_10	67201	13.96	1.17493
contig_10	67301	20.98	1.34203
contig_10	67401	20.72	1.33686
contig_10	67501	13.06	1.14799
contig_10	67601	18.57	1.29159
contig_10	67701	15.42	1.21537
contig_10	67801	18.44	1.2887
contig_10	67901	21.24	1.34713
contig_10	68001	27.67	1.45743
contig_10	68101	26.4	1.43775
contig_10	68201	13.3	1.15534
contig_10	68301	20.23	1.32695
contig_10	68401	13.54	1.16256
contig_10	68501	16.71	1.24822
contig_10	68601	16.31	1.2383
contig_10	68701	16.51	1.24329
contig_10	68801	17.37	1.26411
contig_10	68901	17.78	1.2737
contig_10	69001	17.44	1.26576
contig_10	69101	15.83	1.22608
contig_10	69201	10.6	1.06446
contig_10	69301	9.79	1.03302
contig_10	69401	12.8	1.13988
contig_10	69501	13.67	1.16643
contig_10	69601	12.03	1.11494
contig_10	69701	9.45	1.01912
contig_10	69801	14.81	1.19893
contig_10	69901	17.32	1.26293
contig_10	70001	23.06	1.3813
contig_10	70101	23.09	1.38184
contig_10	70201	21.92	1.36021
contig_10	70301	21	1.34242
contig_10	70401	14.76	1.19756
contig_10	70501	12.05	1.11561
contig_10	70601	17.43	1.26553
contig_10	70701	21.89	1.35965
contig_10	70801	23	1.38021
contig_10	70901	18.49	1.28981
contig_10	71001	21.88	1.35946
contig_10	71101	21.52	1.35257
contig_10	71201	12.54	1.13162
contig_10	71301	13.34	1.15655
contig_10	71401	10.53	1.06183
contig_10	71501	8.72	0.987666
contig_10	71601	12.93	1.14395
contig_10	71701	17.27	1.26174
contig_10	71801	17.01	1.25551
contig_10	71901	15.12	1.20737
contig_10	72001	16.19	1.23528
contig_10	72101	13.84	1.17143
contig_10	72201	15.75	1.22401
contig_10	72301	16.88	1.25237
contig_10	72401	16.12	1.2335
contig_10	72501	27.19	1.4501
contig_10	72601	34.15	1.54593
contig_10	72701	29.74	1.4877
contig_10	72801	20.79	1.33826
contig_10	72901	13.12	1.14983
contig_10	73001	19.44	1.31048
contig_10	73101	13.41	1.15866
contig_10	73201	8.24	0.965672
contig_10	73301	10.77	1.07078
contig_10	73401	12.01	1.11428
contig_10	73501	19.93	1.32077
contig_10	73601	21.3	1.3483
contig_10	73701	9.76	1.03181
contig_10	73801	19.89	1.31994
contig_10	73901	21.24	1.34713
contig_10	74001	16.8	1.25042
contig_10	74101	16.98	1.25479
contig_10	74201	22.25	1.36642
contig_10	74301	27.81	1.45954
contig_10	74401	16.45	1.2418
contig_10	74501	11.94	1.11193
[truncated: 15,050 more rows]

## Sheet: Figure_S2b
Source Data: Figure S2b
pos	5pC>T	pmd
1	0.0157602	NULL
2	0.0134192	NULL
3	0.00976302	NULL
4	0.0075866	NULL
5	0.00684402	NULL
6	0.00517385	NULL
7	0.00465085	NULL
8	0.00443191	NULL
9	0.00414845	NULL
10	0.00310141	NULL
11	0.00346567	NULL
12	0.00342098	NULL
13	0.00280008	NULL
14	0.0026574	NULL
15	0.00253801	NULL
16	0.00271421	NULL
17	0.00267232	NULL
18	0.00222068	NULL
19	0.0026851	NULL
20	0.00272236	NULL
21	0.0021724	NULL
22	0.00215498	NULL
23	0.00260214	NULL
24	0.00272334	NULL
25	0.00211763	NULL
1	0.045386	-1
2	0.0271035	-1
3	0.0158609	-1
4	0.0109	-1
5	0.00865152	-1
6	0.00587383	-1
7	0.00531776	-1
8	0.0046298	-1
9	0.00424343	-1
10	0.00329815	-1
11	0.00365618	-1
12	0.00333913	-1
13	0.00317704	-1
14	0.00315983	-1
15	0.00261279	-1
16	0.00261936	-1
17	0.00268179	-1
18	0.00207627	-1
19	0.00249939	-1
20	0.00241411	-1
21	0.00183639	-1
22	0.0020625	-1
23	0.00242963	-1
24	0.00266233	-1
25	0.00201005	-1
1	0.247043	0
2	0.205032	0
3	0.149004	0
4	0.10815	0
5	0.0917618	0
6	0.0630288	0
7	0.0574477	0
8	0.0497976	0
9	0.0471822	0
10	0.0350448	0
11	0.0381773	0
12	0.0353802	0
13	0.0345395	0
14	0.0333333	0
15	0.0276061	0
16	0.0266612	0
17	0.0288809	0
18	0.0240166	0
19	0.0247587	0
20	0.0260943	0
21	0.0202229	0
22	0.0200501	0
23	0.0227085	0
24	0.0254591	0
25	0.0217206	0
1	0.43293	1
2	0.357895	1
3	0.263533	1
4	0.182507	1
5	0.15801	1
6	0.106195	1
7	0.0964723	1
8	0.0826686	1
9	0.0786164	1
10	0.0597461	1
11	0.0550326	1
12	0.0435414	1
13	0.0438662	1
14	0.0423163	1
15	0.0268895	1
16	0.0200717	1
17	0.0234949	1
18	0.0252788	1
19	0.0245719	1
20	0.0183206	1
21	0.0120573	1
22	0.0160183	1
23	0.0161167	1
24	0.0187126	1
25	0.0168196	1
1	0.49763	2
2	0.426136	2
3	0.325323	2
4	0.235457	2
5	0.207415	2
6	0.144865	2
7	0.111465	2
8	0.072747	2
9	0.0474407	2
10	0.0232019	2
11	0.0177384	2
12	0.0196759	2
13	0.0251716	2
14	0.019037	2
15	0.0176406	2
16	0.0107991	2
17	0.011274	2
18	0.0160735	2
19	0.013363	2
20	0.007109	2
21	0.0059952	2
22	0.00832342	2
23	0.00700935	2
24	0.0126728	2
25	0.0125571	2
1	0.619007	3
2	0.531056	3
3	0.397546	3
4	0.226817	3
5	0.118098	3
6	0.0541012	3
7	0.0448	3
8	0.0344288	3
9	0.0272232	3
10	0.0211726	3
11	0.023622	3
12	0.0209424	3
13	0.0210016	3
14	0.0172414	3
15	0.0110759	3
16	0.00911854	3
17	0.00472441	3
18	0.010274	3
19	0.00944882	3
20	0.00497512	3
21	0.00339559	3
22	0.00499168	3
23	0.00830565	3
24	0.00675676	3
25	0.00487805	3

[truncated: 8 more sheets: Figure_S2c, Figure_S4a, Figure_S4b, Figure_S5, Figure_S6a, Figure_S6b, Figure_S6c, Figure_S6d]
